# Supplementary material for: Electric-field-assisted proton coupling enhanced oxygen evolution reaction
Source: Nat Commun. 2024 Apr 18;15:3354. doi: 10.1038/s41467-024-47568-y (PMC11026508; doi:10.1038/s41467-024-47568-y)
Supplement: Supplementary file 4 — Source Data [file 41467_2024_47568_MOESM4_ESM.xlsx]

## Sheet: Fig.1
Fig.1 d		Intensity / arb. units																							Fig. 1e	Potential / V vs. RHE	Current density / mA/cm2		Fig. 1f		Wavenumber /cm-1				Fig. 1g	0.9 V	k / Å-1
	Raman shift / cm-1	1	1.1	1.2	1.3	1.4	1.5	1.6	1.7	1.6	1.5	1.4	1.3	1.2	1.1	1	1.1	1.2	1.3	1.4	1.5	1.6	1.7			1.6002	0.00716			Potential / V vs. RHE	v0	v1	v2			R+α / Å	0	0.1	0.2	0.3	0.4	0.5	0.6	0.7	0.8	0.9	1	1.1	1.2
	98.22	-1.9328	-1.17114	-17.7752	1.33081	-4.45813	1.45264	-13.3632	9.78174	-5.00743	4.52997	1.69577	2.2276	-1.9165	18.0013	7.76276	12.6744	16.0692	32.3948	11.6401	-10.6347	17.8776	20.2759			1.5992	0.00677			1.6	183.33	582.82	640.39			1	0.70357	0.70675	0.70987	0.71294	0.71595	0.7189	0.72179	0.72462	0.72739	0.7301	0.73274	0.73533	0.73785
	99.502	9.62714	24.4111	-9.24203	16.0961	-20.0642	-0.90625	-15.1	10.1259	0.90869	2.73232	-0.17136	0.95358	1.65628	19.5939	21.297	12.5511	20.0907	25.7763	12.8058	2.69431	24.4876	27.4733			1.5982	0.00649			1.55	184.15	583.24	643.91			1.1	1.01213	1.01724	1.02226	1.02717	1.03198	1.03669	1.04129	1.04578	1.05016	1.05443	1.05858	1.06262	1.06655
	100.782	13.7814	14.7587	-8.78745	18.5268	-11.3695	6.00183	-31.1089	7.46609	6.50462	5.85951	8.48868	19.0321	7.48611	-3.3501	16.2383	-9.76596	-1.55704	24.629	-0.35629	2.15747	11.588	26.2513			1.5972	0.00624			1.5	184.03	582.34	640.8			1.2	1.49224	1.50221	1.51202	1.52169	1.5312	1.54055	1.54974	1.55876	1.56762	1.5763	1.5848	1.59313	1.60127
	102.063	8.9892	16.1524	1.48016	4.13586	8.65833	-1.0827	-11.5083	15.4533	9.70697	4.39769	18.4279	11.2708	3.29276	21.2335	5.59235	8.7991	12.2547	22.2194	0.224	9.50284	10.0043	25.873			1.5962	0.00589			1.45	183.18	583.74	636.98			1.3	2.04781	2.06586	2.08374	2.10143	2.11893	2.13624	2.15335	2.17025	2.18693	2.20339	2.21961	2.2356	2.25135
	103.343	-1.81024	9.21198	16.6212	20.84	6.15527	20.4783	7.70395	9.63742	9.41206	13.636	16.4888	13.648	6.64468	8.23715	15.9261	23.1432	19.0438	26.0678	4.38605	16.038	18.7087	33.5374			1.5952	0.0058			1.4	184.13	582.27	639.98			1.4	2.41416	2.44076	2.4672	2.49348	2.51958	2.5455	2.57122	2.59674	2.62203	2.6471	2.67193	2.6965	2.72081
	104.624	1.93393	22.0725	17.8597	10.6948	1.51691	6.5437	23.424	26.2386	13.0802	2.4949	14.5143	15.9388	0.91156	21.0727	22.5839	16.9835	23.8613	16.917	24.3835	21.1448	24.4548	28.4775			1.5942	0.00576			1.35	183.82	580.74	636.88			1.5	2.3616	2.39294	2.42421	2.4554	2.48649	2.51748	2.54834	2.57906	2.60964	2.64005	2.67028	2.70032	2.73015
	105.904	14.7868	26.8316	16.2392	14.5934	9.01733	23.2749	9.64139	21.373	10.0859	8.27069	25.1003	22.7448	9.55084	10.3025	32.3477	10.479	17.2383	39.2773	15.9089	31.093	37.3341	39.8365			1.5932	0.00555			1.3	183.5	580.54	637.04			1.6	1.85395	1.88309	1.91229	1.94153	1.9708	2.00009	2.02938	2.05866	2.08793	2.11716	2.14635	2.17548	2.20453
	107.183	4.02539	17.2362	7.0629	4.42236	8.60657	-0.29047	24.0034	21.5207	16.7542	14.7757	3.56664	26.8151	12.1007	10.8927	17.5665	23.4478	29.5858	36.4459	20.6093	35.9075	20.1287	30.6216			1.5922	0.00536			1.25	183.39	581.16	635.18			1.7	1.08105	1.10159	1.1223	1.14318	1.16424	1.18545	1.20681	1.22832	1.24997	1.27176	1.29366	1.31569	1.33782
	108.463	2.16257	14.1285	10.3045	7.84924	9.06458	4.94592	29.1775	14.4893	23.6535	2.47615	4.89267	21.3369	10.2015	13.3211	9.66339	2.40594	19.9077	36.2911	29.4082	21.7753	11.62	36.4046			1.5912	0.00522			1.2	183.26	579.97	634.63			1.8	0.36081	0.37209	0.3837	0.39562	0.40788	0.42045	0.43333	0.44653	0.46004	0.47385	0.48795	0.50236	0.51704
	109.742	5.56342	1.06415	0.10568	6.10797	-6.78223	19.7107	28.8095	11.089	6.8212	4.12032	6.6575	21.0405	9.5159	6.51321	-4.63947	0.27853	7.92722	30.6296	27.7444	32.7544	12.3731	24.1463			1.5902	0.00504			1.15	182.4	579.1	638.99			1.9	0.19362	0.20055	0.20776	0.21523	0.22295	0.23093	0.23916	0.24762	0.25632	0.26524	0.27439	0.28374	0.29329
	111.022	0.74179	-1.07376	-2.40714	28.6999	-4.34198	3.85205	30.7166	12.3841	-0.51315	1.82567	-1.5419	10.183	9.29318	2.41977	-5.37604	2.93967	1.58231	24.3998	13.6502	18.3335	1.83429	17.5472			1.5892	0.00484			1.1	182.91	580.19	638.32			2	0.38145	0.38643	0.39134	0.39618	0.40093	0.40559	0.41015	0.4146	0.41893	0.42315	0.42723	0.43117	0.43496
	112.3	-12.5566	1.07797	-9.48718	17.1762	7.22577	7.60193	39.4933	11.6825	-7.40688	7.14697	13.8565	-3.99866	4.17337	20.1279	17.2393	15.1718	5.73141	29.6836	17.3141	32.4374	16.5224	15.6139			1.5882	0.00472			1.05	182.32	580.99	639.45			2.1	0.62764	0.63736	0.64695	0.65641	0.66572	0.67486	0.68383	0.69262	0.70121	0.70959	0.71775	0.72569	0.73338
	113.578	10.0791	11.7984	4.43982	1.35223	4.11383	15.1633	28.7175	2.27235	6.30951	9.74701	12.0464	6.02072	-0.31729	4.51727	28.4247	9.62018	0.61563	35.0804	13.1186	29.4286	-1.28339	5.05007			1.5872	0.00452			1	182.28	578.57	638.44			2.2	0.95365	0.97494	0.99633	1.01781	1.03936	1.06096	1.08261	1.10428	1.12598	1.14768	1.16936	1.19102	1.21264
	114.858	-5.73947	5.71057	-2.75604	8.87897	4.61536	-3.77417	39.5627	9.41974	2.8378	2.61751	12.299	9.13095	19.4063	18.5508	14.397	-1.77728	1.32501	22.9607	16.5941	30.6935	15.0143	14.2619			1.5862	0.00435			1.05	182.91	577.64	640.47			2.3	1.16567	1.19716	1.22901	1.2612	1.29371	1.32654	1.35965	1.39304	1.42669	1.46057	1.49468	1.52898	1.56345
	116.136	-10.0178	20.2072	16.3061	7.15808	-3.36475	-5.00305	49.0215	9.95706	2.61804	5.4771	9.43347	6.41681	12.6315	9.74918	6.60461	19.7866	4.33054	35.2637	20.678	20.4872	6.63895	20.7839			1.5852	0.0042			1.1	182.82	580.1	641.4			2.4	1.16364	1.19881	1.23451	1.2707	1.30738	1.34452	1.38211	1.42012	1.45855	1.49735	1.53652	1.57603	1.61585
	117.413	-10.1316	12.1957	9.4783	-2.2041	-16.7169	-3.59802	51.6602	8.67352	3.98911	2.98125	10.3048	1.03085	18.6009	24.1199	7.91992	9.22528	1.41476	26.166	8.89453	36.0997	9.17587	12.347			1.5842	0.00408			1.15	182.64	578.29	641.76			2.5	0.98776	1.02004	1.05285	1.08617	1.11998	1.15426	1.18899	1.22415	1.25971	1.29566	1.33197	1.36861	1.40556
	118.692	-5.13565	22.9698	12.3715	9.04013	16.8246	-1.40338	32.4092	18.1728	16.1437	7.43394	14.3803	5.27438	14.2761	14.2169	6.79639	8.79034	3.36618	36.2699	14.3052	16.8562	1.65637	16.1081			1.5832	0.00395			1.2	182.35	577.9	641.85			2.6	0.74772	0.77425	0.80123	0.82865	0.85648	0.88471	0.9133	0.94224	0.9715	1.00105	1.03086	1.0609	1.09115
	119.969	-9.6116	7.14804	5.08765	10.6835	8.6402	10.837	31.5644	12.8702	0.57437	6.96364	8.1012	7.10214	12.8666	8.39316	17.3524	14.719	10.2518	17.5985	13.9125	17.2943	-5.19174	16.3245			1.5822	0.00375			1.25	182.82	579.55	644.26			2.7	0.53399	0.55578	0.57802	0.60069	0.62376	0.64721	0.67102	0.69516	0.71961	0.74432	0.76927	0.79443	0.81975
	121.246	-7.29071	-0.39142	-2.57526	2.37585	9.23682	15.5323	36.7291	9.38344	5.6395	2.91336	3.6617	8.09308	14.3003	-0.53772	16.5548	1.44116	6.41772	20.0223	18.2338	12.489	-2.82877	17.0567			1.5812	0.00363			1.3	183.2	578.94	638.8			2.8	0.3844	0.40347	0.42306	0.44316	0.46375	0.48482	0.50634	0.5283	0.55067	0.57343	0.59655	0.62	0.64376
	122.524	2.26141	4.68884	2.10544	7.7355	-1.65869	13.3552	23.0557	10.288	10.0592	1.9883	-4.48657	7.42563	9.32953	5.64368	10.7042	8.53238	12.1024	19.5349	23.9662	8.53403	0.44553	10.4492			1.5802	0.00356			1.35	183.75	580.22	636.3			2.9	0.30758	0.32459	0.34217	0.36031	0.37902	0.39828	0.41809	0.43843	0.4593	0.48068	0.50256	0.52492	0.54774
	123.8	-6.6525	-0.90576	20.4951	18.3979	16.5042	2.61053	20.5531	6.92152	18.0702	1.47444	1.11792	5.99002	0.97055	-6.46045	5.59027	2.0574	2.12839	23.5114	19.5905	39.4365	-2.5303	12.4566			1.5792	0.00336			1.4	183.53	578.36	632.77			3	0.2784	0.29294	0.308	0.32359	0.3397	0.35633	0.37348	0.39115	0.40934	0.42805	0.44727	0.46699	0.4872
	125.077	-10.0293	20.0892	9.84302	34.0414	12.6585	15.4736	29.8486	8.68392	7.35606	3.67233	5.24843	8.52737	6.07257	7.01688	17.2815	-5.97638	10.0702	22.3417	10.6321	28.884	10.954	21.8358			1.5782	0.00328			1.45	183.45	579.08	634.59			3.1	0.24854	0.25992	0.27165	0.28375	0.2962	0.30902	0.32221	0.33576	0.34968	0.36396	0.37862	0.39364	0.40903
	126.353	-11.2867	2.84265	9.6355	15.8534	3.9856	6.08362	33.8451	11.5306	-9.46109	4.06525	16.5108	9.07327	0.12036	7.04312	0.58612	2.23016	16.0259	22.1566	12.1158	37.1151	-4.06879	21.1768			1.5772	0.00316			1.5	183.87	580.1	633.91			3.2	0.20269	0.21017	0.21777	0.22548	0.23331	0.24125	0.24929	0.25744	0.2657	0.27405	0.28251	0.29107	0.29973
	127.63	-2.66217	3.54858	-0.62116	1.92734	3.75842	5.35852	17.4888	14.9116	-10.6183	9.9857	4.23547	8.65347	9.25253	14.199	11.1099	9.17007	12.5125	35.1704	9.50995	29.4065	-4.37344	19.9259			1.5762	0.00303			1.55	183.36	580.79	635.64			3.3	0.16092	0.16507	0.1691	0.17299	0.17673	0.18031	0.1837	0.1869	0.18987	0.19262	0.19513	0.19738	0.19937
	128.905	-7.66678	13.4804	8.31158	9.35599	6.01807	10.1063	9.87469	13.5809	4.74886	10.882	11.3589	18.2422	7.74451	-2.07144	1.27289	1.24106	8.85544	14.1962	14.8022	21.7538	9.646	11.9819			1.5752	0.00295			1.6	183.62	581.04	636.6			3.4	0.14363	0.14686	0.14991	0.15276	0.15539	0.15778	0.15991	0.16176	0.1633	0.16452	0.16538	0.16588	0.16598
	130.181	3.27655	2.79764	5.21976	9.77853	-0.76013	11.9558	15.3017	8.6018	-1.11542	-3.49211	4.97458	10.5775	4.53314	3.29691	-10.3218	0.11343	-0.05368	10.4139	15.727	15.3693	-3.14191	14.4956			1.5742	0.00288									3.5	0.14351	0.1476	0.1516	0.15551	0.15931	0.16299	0.16654	0.16994	0.17318	0.17626	0.17917	0.1819	0.18443
	131.456	-3.78897	-2.37784	3.94864	-8.05185	1.09924	7.96753	7.5928	1.94168	3.38815	1.38385	9.79684	2.41293	-3.22961	5.11447	10.7172	6.83948	1.71719	2.66425	1.45224	15.9282	0.15179	12.5179			1.5732	0.00273									3.6	0.14362	0.14856	0.15349	0.1584	0.16328	0.16811	0.1729	0.17763	0.18229	0.18688	0.19138	0.19578	0.20009
	132.733	-13.0274	10.2334	0.97601	-1.44	0.40521	9.45807	10.6494	3.33233	-1.0332	-3.82281	7.47945	6.95056	-1.36197	7.87219	-0.46393	5.34845	-2.90454	9.04123	-0.17883	6.00729	-3.94189	7.62503			1.5722	0.00266									3.7	0.13856	0.14387	0.14918	0.1545	0.15981	0.16509	0.17034	0.17554	0.18067	0.18573	0.1907	0.19557	0.20033
	134.007	-7.27539	5.04291	-12.9077	-0.89835	-2.77246	-3.00659	7.71249	-1.9165	1.92937	-1.64975	12.8892	6.08502	6.66464	7.92365	-2.71191	3.90543	16.5499	9.35666	1.35751	7.73972	-1.95242	4.50594			1.5712	0.00251									3.8	0.13062	0.13611	0.14163	0.14716	0.15268	0.15818	0.16363	0.16902	0.17433	0.17953	0.18461	0.18955	0.19432
	135.282	5.27423	-1.38345	-1.68329	-6.19235	14.2103	10.5441	-4.04385	-2.89273	5.70595	3.36279	8.88765	-4.74741	10.6215	8.90311	6.44775	6.84006	5.72723	11.1581	2.28256	-3.63156	-0.74674	8.97619			1.5702	0.00246									3.9	0.12216	0.12802	0.13396	0.13995	0.14597	0.15202	0.15806	0.16407	0.17003	0.17591	0.18169	0.18734	0.19283
	136.556	3.76886	4.24637	-2.71423	-6.88669	9.17706	1.92285	-4.72958	11.1976	8.34619	-0.71684	9.60487	-2.00513	15.3554	3.73004	8.13239	5.12357	6.40372	13.8222	5.56732	6.62064	4.64429	18.6991			1.5692	0.00245									4	0.11255	0.11893	0.12547	0.13217	0.13901	0.14598	0.15305	0.1602	0.16742	0.17468	0.18196	0.18923	0.19646
	137.83	-0.57126	11.5778	7.70773	13.7185	1.3252	5.09167	0.69418	3.45733	20.3125	6.04961	2.12462	9.8833	11.1163	-1.05222	-1.68652	1.03549	-5.19324	9.03986	19.5169	-7.79944	2.50336	20.315			1.5682	0.00229
	139.106	2.34537	12.2235	-0.03363	7.15353	19.3828	16.3004	17.2996	7.38125	9.22845	8.37285	-0.66415	9.34949	15.1424	9.53094	17.0146	4.26361	-2.29269	4.0531	12.3574	14.3768	-2.99222	2.3741			1.5672	0.00225
	140.38	18.8345	10.386	10.821	7.80969	11.8414	28.7595	14.3509	14.6454	4.41725	-7.29643	1.45792	5.56345	4.0499	2.72147	4.03284	10.9114	6.63556	9.47562	-1.85922	21.8896	1.71289	-2.18715			1.5662	0.00221
	141.653	7.53741	16.8025	7.23779	0.01178	14.6292	16.1231	5.26389	5.31053	0.6239	8.17444	15.8142	2.40259	2.46762	5.64868	6.48529	11.3205	-7.54199	3.18494	-5.66287	1.99878	-4.28082	9.31306			1.5652	0.00213
	142.926	7.4353	15.7914	2.98196	4.53964	9.72192	0.08496	-0.79178	11.1382	-10.3243	-5.01726	5.29271	-3.12973	9.20352	3.21487	14.2835	-6.77682	-5.31485	5.75372	0.03156	-1.61252	-10.5249	15.4889			1.5642	0.00203
	144.2	-1.38651	11.3111	-7.67847	16.875	19.5658	2.94476	1.58527	4.48024	-1.88612	7.71834	4.22598	-5.05408	8.10428	-0.46558	12.5738	5.19189	-0.9996	15.2257	8.28809	0.5705	-1.66379	21.6301			1.5632	0.00197
	145.473	-7.87778	8.56885	-0.8519	19.2432	20.4165	13.4432	0.32748	-0.82135	10.5639	-5.7045	1.50235	0.41907	10.2359	-3.46619	12.8626	7.52298	2.83594	4.69461	8.31583	13.1646	-1.86987	5.62719			1.5622	0.0019
	146.745	-11.8565	16.6325	7.00018	3.01044	24.3729	16.2452	-3.74399	5.79186	-2.68457	-7.05141	-3.77428	8.81274	1.42667	5.48608	17.2131	3.05948	-0.98819	-11.8826	1.29279	-2.21146	-18.3841	-5.13823			1.5612	0.00183
	148.019	1.24213	7.96918	6.26071	10.0854	14.1069	26.4042	3.87772	15.3545	-8.29475	-1.46335	12.9599	2.194	4.52704	7.94305	20.9322	3.45959	4.74127	0.54303	4.51901	3.95984	-11.4755	3.29329			1.5602	0.00175
	149.292	-6.56485	21.5388	3.44681	8.13391	22.0222	13.743	10.5648	6.20766	0.70067	10.6301	15.0945	2.08002	18.0016	16.153	9.12006	21.3893	2.93411	6.45563	11.4496	-2.47916	-5.28384	9.31885			1.5592	0.00171
	150.564	-6.51147	17.2933	7.24695	17.0492	31.2468	21.5943	0.31918	1.89748	7.47627	7.06104	13.5397	4.8299	5.58472	8.24692	11.8798	9.57452	3.19931	9.39526	4.44867	7.21985	-0.66983	-0.62247			1.5582	0.00165
	151.835	5.69827	6.55179	16.7827	28.7796	14.2175	26.644	-2.88486	8.20071	9.15939	2.75186	4.29936	2.31866	11.5099	8.56088	13.0193	19.4325	4.41397	9.30997	3.22131	-9.52155	-12.4339	13.8541			1.5572	0.00154
	153.107	8.00974	13.3617	13.8354	4.67209	32.2007	39.1451	-5.14716	1.43184	8.29465	5.66386	12.5583	5.39908	2.94098	0.37244	5.38556	13.4679	7.3259	10.3599	-1.64758	0.06363	5.32623	11.6231			1.5562	0.00157
	154.379	4.5947	29.5729	2.82901	27.6524	26.7913	34.9016	10.469	4.01219	2.50482	7.99542	10.0989	9.28784	4.41516	15.3434	14.7401	5.57547	3.40369	5.16449	-3.26688	-3.84598	17.572	3.01756			1.5552	0.00149
	155.65	18.3077	26.9099	18.3326	13.3924	26.6812	46.4472	0.17453	6.67024	4.19489	7.90579	20.9564	4.62277	16.5065	-1.89456	3.93573	11.257	12.359	2.84222	12.6836	16.5771	4.87579	15.8928			1.5542	0.00136
	156.921	11.3792	31.4251	3.88806	22.4006	37.381	34.2953	0.04831	3.67549	-3.47011	4.35031	7.31924	8.80524	18.9917	12.5339	10.2229	15.9786	5.64728	10.8497	0.72177	10.9628	5.14215	14.0849			1.5532	0.00139
	158.192	8.49283	25.6545	14.0927	3.27728	45.0062	26.4115	16.3223	16.01	8.45273	-5.61755	1.84929	11.2883	-0.64896	8.11285	21.7966	11.4507	12.6784	3.91193	4.49173	1.86304	5.14587	17.3047			1.5522	0.00138
	159.462	11.1235	17.3257	10.9315	18.8931	34.3089	43.8665	4.29514	1.47319	8.75865	3.16685	13.5762	18.3828	18.0907	23.389	25.2457	16.2748	11.1412	18.0943	9.35364	3.5491	13.2226	14.3146			1.5512	0.00121
	160.733	-3.04349	4.02628	24.7068	19.747	27.2641	38.2114	13.3448	8.3951	2.50244	2.09691	20.4995	16.6623	11.7263	7.70395	15.3967	5.95563	5.67841	-2.92194	11.9144	8.92349	7.57938	16.1096			1.5502	0.00111
	162.003	8.66141	15.8207	4.39905	29.0695	30.6879	40.1611	12.2191	-5.25416	12.937	4.51422	15.0934	14.5332	9.01196	14.5841	9.21417	13.6607	5.24622	7.88013	12.6282	19.6732	18.9227	25.1368			1.5492	0.00107
	163.273	22.7953	39.5933	16.6711	35.7029	53.1519	65.724	11.0128	16.6358	6.09567	9.48631	10.5137	1.80804	10.354	8.0889	10.0905	9.10123	12.0661	19.218	14.976	12.5831	19.0037	28.1428			1.5482	0.000976151
	164.543	26.3131	28.1429	22.9402	37.4044	50.3433	63.0125	5.25055	11.6902	14.4171	3.77104	15.9386	6.76276	15.5338	-0.55777	15.7697	12.4744	13.254	21.5807	14.5859	18.7057	19.9955	22.4579			1.5472	0.000902728
	165.813	26.4338	24.7867	30.2257	37.5023	41.6099	43.431	19.4742	14.0045	19.2053	4.2923	11.8853	1.2554	13.0877	22.8141	24.6878	10.3432	18.8771	24.0172	23.899	29.2848	8.92017	21.963			1.5462	0.000902728
	167.082	20.1481	38.4642	24.8197	41.9471	52.6835	53.5914	12.7724	7.46907	11.4571	-0.47331	23.8383	10.0198	10.4997	29.4784	35.3107	26.0725	21.5969	18.8221	27.0824	26.2242	26.4004	30.969			1.5452	0.000829304
	168.351	33.2432	44.7148	29.7808	45.7475	50.0765	52.0138	14.0248	16.0455	11.2054	9.1763	13.2059	16.5862	28.3592	23.8983	28.9397	29.6255	24.3108	34.69	27.5711	17.9592	30.4959	29.2732			1.5442	0.000790399
	169.62	38.724	45.3626	44.7253	41.8754	54.2052	64.1915	30.5452	14.349	8.96895	-1.57123	11.2204	16.9518	26.1776	12.7669	28.0038	36.0813	32.2279	43.0648	13.1641	35.9347	38.4547	34.9388			1.5432	0.000837934
	170.889	34.9874	31.9004	38.4324	59.567	59.2681	81.9761	30.3151	25.001	14.0132	16.0008	10.8222	31.0155	36.1191	39.6131	36.4241	33.566	22.5282	28.2795	42.8355	39.5235	34.9695	37.0974			1.5422	0.000846564
	172.157	41.9012	29.4921	51.6603	50.384	67.4513	82.6093	34.3113	16.5074	18.2766	9.04337	25.2692	36.7711	27.8167	37.5708	48.2055	39.4324	48.3123	40.1177	49.4965	49.89	52.6191	48.4982			1.5412	0.000820674
	173.426	47.9937	59.59	61.5787	50.9882	78.0972	93.2466	32.6182	15.0348	21.121	15.0024	23.1217	30.9631	43.68	44.6053	54.7083	49.892	54.661	60.4974	63.5548	70.0011	66.8576	57.5515			1.5402	0.000777526
	174.694	58.2175	67.5769	75.3474	74.9711	108.53	113.415	42.5127	24.1958	27.4381	8.94353	23.9918	37.0422	45.9389	58.1534	51.5904	48.9593	62.7297	76.9507	75.6599	65.0695	85.6013	62.9349			1.5392	0.000812045
	175.962	61.1157	82.0598	74.0428	93.1319	121.372	129.527	63.8612	33.6583	18.0886	15.4079	29.311	37.8985	51.2578	66.3701	73.043	52.6738	90.5566	101.818	96.7986	76.3391	85.5471	81.3928			1.5382	0.000777526
	177.23	72.6861	91.2808	87.2433	107.223	134.61	164.195	87.8232	35.4341	25.2187	24.4369	35.2185	53.6672	68.5969	78.6206	81.489	73.1833	113.402	118.845	125.903	91.0762	109.147	103.034			1.5372	0.000717117
	178.497	90.4258	95.0197	107.809	138.479	179.919	197.953	100.829	55.042	35.8627	23.7318	39.1883	65.266	78.3952	83.1566	104.364	97.3069	132.915	148.29	140.956	112.044	136.167	124.682			1.5362	0.000682457
	179.763	102.193	124.958	126.61	154.787	218.57	229.957	125.673	41.9653	27.5445	36.3866	55.451	87.1679	97.7908	90.2841	127.008	121.489	161.005	167.029	166.637	156.297	197.916	162.281			1.5352	0.000725747
	181.03	116.022	137.229	131.258	178.15	239.824	256.479	149.597	41.6375	39.0925	49.4878	65.8819	77.0305	108.708	99.6866	135.871	126.512	160.572	200.663	190.322	158.129	213.531	198.712			1.5342	0.000652324
	182.297	127.316	156.774	155.603	186.172	265.73	276.596	159.383	62.9277	44.6798	47.9008	74.0605	89.0985	110.426	118.896	119.893	144.694	167.727	203.464	220.175	182.303	238.457	214.504			1.5332	0.000626434
	183.564	131.181	167.773	158.538	196.445	281.056	273.865	177.789	57.2959	46.1838	47.5751	65.8161	85.151	121.993	124.701	125.033	133.393	155.106	215.604	224.284	180.494	233.383	217.358			1.5322	0.000622049
	184.83	140.286	162.89	165.77	188.301	283.761	292.169	176.826	55.4348	51.2212	50.3266	69.6907	96.7357	115.802	107.207	131.759	129.631	153.11	196.916	224.777	180.551	233.729	212.277			1.5312	0.000553011
	186.097	129.737	150.731	140.926	178.039	248.385	251.462	158.508	58.5129	39.8764	52.0234	62.8966	86.8251	90.8109	106.864	103.714	95.5772	128.768	182.282	204.917	172.741	213.836	200.931			1.5302	0.000518492
	187.363	117.04	116.834	119.46	146.452	218.634	203.219	134.126	36.8258	36.2078	45.9598	62.729	74.4799	101.047	75.3721	89.9828	98.2592	112.618	150.644	167.741	148.046	176.881	165.484			1.5292	0.000535751
	188.627	100.79	102.592	83.3878	117.244	174.61	185.375	112.941	37.324	32.9832	24.7261	48.9707	61.4777	76.514	72.5726	70.3875	76.4554	100.958	119.097	131.667	126.726	150.148	129.114			1.5282	0.000457942
	189.893	79.5009	94.0324	90.3	101.528	146.562	151.664	90.9381	33.0108	23.0356	29.4507	37.9348	54.2835	52.1458	50.3563	53.1285	64.5646	73.1487	105.594	114.952	93.5243	130.235	107.769			1.5272	0.000440683
	191.158	64.6428	78.9947	68.6742	84.633	125.895	128.569	72.9027	22.786	11.2235	18.9273	44.9239	49.4177	45.9203	58.6355	59.3436	58.7414	52.6808	84.4762	98.0658	77.1861	90.0917	88.3301			1.5262	0.000406164
	192.424	58.8834	57.6893	71.6749	69.7534	119.924	111.683	72.401	24.9697	16.9612	19.1888	29.5888	30.3507	36.1479	50.4667	38.554	45.595	50.426	71.1841	79.7771	67.2481	83.7487	76.7856			1.5252	0.00040192
	193.689	44.3425	57.5331	70.746	68.787	92.1288	96.1701	65.9001	24.5008	17.4209	14.5502	35.8209	37.1291	38.0095	37.6166	42.2756	39.0472	55.0204	65.4769	61.1783	67.6586	72.5848	73.4743			1.5242	0.000380275
	194.952	49.688	63.0341	64.8646	44.9697	100.325	93.2101	58.1208	31.5957	20.7543	22.1832	25.4471	21.8836	26.9819	37.6538	30.9962	49.9279	28.1608	54.7802	67.7055	67.5173	59.5271	69.0363			1.5232	0.000293977
	196.217	60.6682	61.1844	59.6531	64.0842	87.5482	88.0943	59.696	26.8604	22.9841	9.86368	39.0871	20.4002	38.6929	39.2493	39.5266	49.8369	39.3415	62.6748	53.9426	68.7085	60.9384	55.4656			1.5222	0.000289592
	197.481	41.3848	54.923	41.7345	77.901	88.9658	75.3971	59.6941	33.2168	27.4053	8.41423	14.176	17.4952	20.1252	30.6193	36.4991	32.3906	23.7505	58.9474	49.0617	56.1139	58.6869	52.6349			1.5212	0.000337126
	198.746	42.6447	51.013	31.8619	63.1714	77.8256	79.8753	54.7576	18.9694	15.0366	20.5685	19.8055	19.8591	28.949	26.5963	31.1323	19.4224	16.2206	53.3899	38.998	61.4616	53.6682	43.1269			1.5202	0.000259317
	200.008	33.672	40.9174	32.6184	45.1558	78.6	70.1689	58.2724	18.2909	17.7607	13.076	14.3634	22.518	32.6699	22.3835	21.5717	27.1767	36.0725	48.5095	35.2561	57.4718	59.3663	44.7243			1.5192	0.000242057
	201.272	16.6866	39.9951	35.2342	46.754	69.6065	73.1735	44.58	25.9015	15.115	8.15523	16.0415	24.2579	26.9797	12.9899	26.754	21.3524	28.3657	46.7035	46.9002	36.2393	43.6527	43.5092			1.5182	0.000229183
	202.536	26.3014	34.4803	34.3372	42.5065	62.0608	69.6656	39.1823	21.4626	24.6817	14.5565	15.8913	27.4276	8.26312	22.285	16.5769	9.32932	28.1207	46.086	40.6552	44.6072	42.0194	43.2891			1.5172	0.000181649
	203.799	27.3414	43.4298	32.4338	39.4823	64.1669	73.3292	41.819	22.446	16.8443	10.5105	25.2891	25.5726	17.7141	25.7478	22.2315	15.1911	26.0973	26.1846	41.7433	46.021	46.6488	34.9547			1.5162	0.000173019
	205.061	30.9405	34.132	29.6229	22.3054	54.158	72.2225	38.4375	25.7216	12.9203	12.3168	15.9012	13.8131	22.1807	20.4182	0.90369	18.924	22.0253	30.2253	27.3727	41.9536	39.7062	37.2996			1.5152	0.000134157
	206.324	19.6858	26.8095	48.0687	31.0619	51.8646	61.6031	37.2451	16.5612	18.8129	4.19997	20.7981	22.4875	21.5433	15.3275	11.1938	19.4263	12.4715	28.2591	37.4998	38.9797	47.6017	33.3748			1.5142	0.000108254
	207.587	22.0341	24.6775	20.9611	21.3188	50.7319	52.5659	26.8595	17.1578	9.07126	6.43094	13.3042	20.4256	7.30783	9.56958	19.9118	8.56494	11.6015	36.0504	33.6508	29.8965	36.7427	29.8636			1.5132	0.000108254
	208.848	26.8176	29.1073	17.1124	24.8347	66.6706	50.4366	30.1208	11.9951	11.7585	4.93782	15.9375	7.65991	2.93881	12.0821	13.6475	10.5275	20.8539	24.7086	31.1808	30.7457	26.4446	29.475			1.5122	3.91592e-05
	210.11	24.907	34.1465	20.6524	28.291	52.4703	30.8789	22.805	14.5673	7.74719	10.9223	12.969	20.5841	12.198	3.07556	6.5174	10.4957	14.3364	23.4319	10.9115	25.3114	29.5135	27.0567			1.5112	5.2118e-05
	211.373	18.8343	26.1713	19.4745	22.1906	34.7514	36.733	29.2613	15.435	11.9439	1.75983	9.45561	14.1962	19.9953	13.0479	12.1153	13.7435	4.0242	10.2151	18.9509	23.6075	23.3821	12.8589			1.5102	7.37065e-05
	212.633	13.3406	22.2079	17.8946	5.09421	18.7352	39.6912	21.9535	13.9759	8.25673	7.83365	19.9088	9.41232	17.1171	14.0346	26.2941	19.3212	3.09409	13.245	16.4478	29.1527	29.328	23.2226			1.5092	-4.71948e-05
	213.895	13.3317	10.8261	24.4567	24.1231	19.9847	40.4096	27.7879	6.71576	15.717	12.3649	5.56114	11.7755	8.63922	7.41129	19.5071	19.3088	6.72852	7.10828	23.3003	33.7772	15.8195	19.5165			1.5082	3.05295e-07
	215.156	8.91272	13.3881	11.349	15.5921	19.8016	39.3497	27.4288	5.20615	8.06079	12.9545	9.57977	9.57422	7.78128	2.34464	12.5213	5.62381	14.8647	15.591	6.42447	25.6006	10.2054	25.0364			1.5072	1.75707e-05
	216.416	-0.51746	16.8779	17.0565	24.1081	34.459	28.3877	21.6775	9.48424	15.2698	9.59521	16.6794	1.70438	8.13318	-0.3895	12.9097	13.2453	8.54556	17.918	1.20346	11.3848	12.1027	24.8699			1.5062	-7.30982e-05
	217.678	9.57309	11.4693	17.2422	22.0682	27.1285	36.925	11.7617	11.037	10.1848	3.79874	16.7435	13.5756	16.2285	-3.27454	18.4205	16.4247	7.43704	9.86462	7.61008	21.9481	11.2516	19.8633			1.5052	-6.01394e-05
	218.937	3.70755	8.73984	14.8683	20.0472	24.9576	18.9272	14.627	13.2131	12.4256	0.45718	3.69835	9.87283	10.0344	7.27063	22.0094	-5.83664	-2.46921	1.54388	4.68552	20.7114	21.7016	4.64836			1.5042	-6.87833e-05
	220.198	-2.48843	20.5	11.4756	6.11136	29.928	30.2748	19.2841	4.56915	11.688	-1.67465	13.0661	8.15115	13.0777	6.90689	26.7168	1.62204	1.52719	20.6418	1.32266	11.9815	9.79922	10.8985			1.5032	-0.000124905
	221.458	-4.57269	4.62915	17.4073	1.68033	26.5294	23.7147	17.7377	7.63365	7.08438	2.87569	15.5777	7.2439	7.31097	3.56171	16.2177	0.88739	6.81741	12.2041	16.0758	9.81342	9.33691	12.4071			1.5022	-0.000129234
	222.717	3.08582	23.4584	6.22946	7.31812	17.173	33.5729	15.3789	11.4265	-3.4534	11.392	12.5061	8.1041	14.2411	6.71408	19.8529	10.9444	9.59552	11.611	4.91617	13.2942	10.5322	11.5742			1.5012	-0.000124905
	223.978	9.91574	28.3732	9.19693	18.8359	27.5462	31.0988	13.0654	7.23892	5.77885	14.4554	8.89267	1.34338	1.2637	5.52444	6.87482	14.2975	4.69128	-0.10654	15.4593	20.4486	11.8883	7.5917			1.5002	-0.000155194
	225.236	-1.52942	16.2846	16.3671	15.1623	16.8626	28.681	14.0518	8.78605	4.50583	4.32733	14.2882	2.23361	7.64276	12.6611	14.9391	13.6452	-4.22751	-1.1712	5.31662	12.0686	10.1447	-2.54707			1.4992	-0.000237106
	226.496	5.45175	8.72366	20.6936	20.6006	20.1317	28.2491	14.2587	12.1525	5.39229	-0.07729	11.1039	4.21793	12.9423	13.4437	12.5862	7.03812	2.98038	9.54382	-1.3642	22.9547	24.7049	0.41669			1.4982	-0.000301899
	227.754	-4.1933	28.1631	16.0688	6.00247	14.6433	29.5436	5.64627	11.88	4.07176	8.18568	14.9093	10.6685	-0.0535	12.7377	4.58987	13.6627	14.494	20.3581	11.2379	11.8161	11.8286	6.17525			1.4972	-0.000301899
	229.013	4.57104	10.0416	4.36734	4.17505	13.2497	24.88	4.6391	12.7553	13.9893	5.41841	8.50307	9.58179	1.30893	-1.83939	2.93829	1.16547	10.7531	11.0377	19.3964	4.35513	9.14734	6.07102			1.4962	-0.000336418
	230.271	8.255	-2.26666	7.76163	-1.27478	5.85187	11.0962	12.5823	12.2352	-0.7654	2.04362	10.0162	14.7935	-3.89987	5.28897	21.6585	3.60114	12.5263	7.81299	4.55933	23.3426	10.5261	2.61936			1.4952	-0.000405598
	231.53	13.1803	6.17712	6.6813	1.63397	14.4709	20.8862	0.89798	8.14578	0.55423	6.99266	9.76961	0.88507	-1.72647	2.7612	10.9375	15.2571	10.368	17.4057	4.94186	35.227	11.2264	5.20462			1.4942	-0.000362449
	232.787	12.1293	8.70255	3.61087	3.77222	10.3719	15.9041	4.55875	9.51757	15.1169	6.3033	10.4231	8.0798	-1.1015	-1.34521	9.21432	1.87595	2.51447	7.94672	9.64545	18.7697	5.29926	16.4817			1.4932	-0.000371079
	234.046	7.49551	-1.62219	17.1087	7.05896	2.17798	14.0389	0.27768	7.23507	18.0382	12.64	17.8816	7.16449	3.81482	10.2173	2.6521	6.98721	11.6558	18.5726	9.87524	17.7161	15.3419	15.3526			1.4922	-0.000418472
	235.303	4.78638	5.94385	9.85349	9.86609	6.2121	16.2357	-0.08313	10.6061	8.81796	17.0603	23.9396	16.7564	-2.64139	6.92621	11.6989	9.85547	13.021	5.39682	14.8632	18.3436	12.859	8.55022			1.4912	-0.000414228
	236.561	9.11353	12.897	14.7897	-5.11844	17.8443	4.36758	3.22491	14.4274	12.0546	11.6134	13.2688	12.7711	7.97348	12.4229	16.0936	8.75812	11.4938	8.46158	11.4889	14.0456	25.5046	-3.46245			1.4902	-0.000405598
	237.817	1.83136	17.1201	16.6938	5.93643	9.40179	18.6665	13.6104	12.2613	4.03737	-1.65953	24.3258	8.29187	12.8868	-3.17099	15.1803	11.8388	9.46658	9.81781	7.23694	17.5492	17.1287	-0.27336			1.4892	-0.000435731
	239.075	9.1972	11.7502	7.38223	-9.80954	-5.06152	24.3095	1.87933	5.51505	13.4323	4.38391	15.8111	4.89865	-0.75067	-8.15604	18.7182	13.6531	11.9682	16.9219	8.44229	26.8964	6.47415	13.8826			1.4882	-0.000431487
	240.331	6.46078	15.6142	3.44363	2.58484	15.8975	11.1086	-1.90814	6.89357	12.1118	6.39017	16.0241	-1.02942	4.68619	-9.39871	13.2392	15.2526	8.99585	0.97946	19.0571	13.4436	10.2301	9.49533			1.4872	-0.000453132
	241.588	-0.34345	2.20255	-0.42255	9.06931	18.8918	2.08289	6.65149	5.44588	18.9262	6.68639	9.159	14.3352	6.43903	-5.65561	6.38843	1.00162	6.53217	10.3576	2.96683	11.3152	8.6427	3.74029			1.4862	-0.000474636
	242.844	13.1478	11.7207	14.9491	8.18292	18.1985	12.6483	16.0263	9.45447	12.0259	4.73842	9.74106	12.5482	16.1863	3.457	30.1129	16.878	6.24673	7.86975	8.59357	27.4132	3.38736	5.50276			1.4852	-0.000496281
	244.101	11.8642	6.41028	14.1921	2.37958	23.5526	21.114	7.72034	9.37583	10.6547	2.54893	10.5491	7.52789	12.2294	7.88931	17.0446	17.6899	0.89606	14.2234	-2.22464	20.9648	0.93341	-5.00243			1.4842	-0.000526414
	245.356	16.5933	5.56909	-1.93478	6.79938	11.0043	14.8739	13.1942	1.9448	10.3116	3.41125	6.17647	3.71771	3.22476	7.83701	18.3816	12.2642	2.82547	18.5088	3.92987	20.6766	27.6543	6.89558			1.4832	-0.00053943
	246.611	13.6837	23.3886	6.30685	0.21814	7.39548	3.78409	7.91995	12.4231	4.46022	2.54961	10.856	-1.01495	1.37561	2.72232	20.0919	8.52112	0.62241	8.95648	8.25699	17.9233	7.56412	2.73904			1.4822	-0.000500525
	247.868	7.922	11.6454	13.1447	9.18866	14.515	9.31442	13.2804	16.6558	8.30305	1.3389	9.72693	-2.70477	5.28741	17.2774	-3.3912	21.0178	7.86838	7.87317	21.3967	15.3344	13.3049	3.40567			1.4812	-0.000565319
	249.122	3.85925	12.7578	-0.09616	22.5173	13.2043	13.6192	5.90347	13.6523	0.16367	4.41617	21.9836	5.58932	14.391	0.9928	1.24301	17.7598	1.35831	15.4453	4.5549	10.3732	2.58698	8.43286			1.4802	-0.000573949
	250.377	1.13364	7.48685	-1.3667	11.8397	3.91412	7.95016	10.3659	6.52786	12.5172	-5.77318	0.34924	3.6391	2.67923	3.64786	-7.35223	16.9037	-10.7469	17.843	5.73831	23.8434	4.52158	8.69991			1.4792	-0.000565319
	251.632	8.52124	12.0098	0.94235	11.8539	0.31455	5.9935	5.76935	2.1411	11.7531	3.91618	6.70021	5.81833	-0.85422	3.43854	7.40204	5.59219	8.27344	7.63226	8.27863	22.6169	2.45895	3.9735			1.4782	-0.000604223
	252.886	4.74844	3.41907	5.14716	13.3629	1.35764	16.4782	3.92133	5.19663	7.75394	14.8218	4.75179	9.66785	-5.29752	5.36865	5.69989	21.4614	18.8693	-2.77536	8.77136	-0.47043	15.2993	16.6601			1.4772	-0.000612853
	254.142	10.1293	7.74869	1.99109	10.9644	12.1862	5.13797	3.07918	6.68287	11.6979	7.52298	15.3354	8.4502	2.46283	9.85556	3.46332	-11.2784	19.7932	2.97604	8.47391	17.0647	6.24039	7.77977			1.4762	-0.000556689
	255.395	16.8514	-7.71863	8.51828	5.28693	13.3947	8.16144	6.68381	3.00392	7.71011	3.59636	6.28018	4.5264	2.96069	6.71472	0.73044	3.3793	22.9402	2.45905	1.17322	14.3452	18.4881	-1.29973			1.4752	-0.000634357
	256.649	0.03943	0.75385	6.49371	7.21088	18.4037	4.02213	10.0189	11.7311	11.0253	-1.73285	8.37561	7.86224	5.18497	2.42654	10.0782	10.204	6.65918	6.77084	15.495	17.9819	18.5846	5.86318			1.4742	-0.000630113
	257.903	1.1958	5.80252	14.0877	8.99045	14.9535	10.6791	12.3542	8.09524	8.3884	-0.36594	11.0708	1.33749	6.58926	-0.05606	9.7178	8.62662	1.65088	5.76019	24.2089	5.74435	25.9831	6.15443			1.4732	-0.000642987
	259.156	1.86676	19.8568	11.6645	3.06863	9.76208	18.6766	0.19107	8.36229	10.0179	2.37115	10.2477	-0.80399	22.0854	9.16882	11.7662	7.56805	11.0391	-2.60919	9.37448	20.2074	25.3749	8.16766			1.4722	-0.000647372
	260.409	10.628	1.87729	8.21371	-2.0867	10.5914	23.5534	-4.32693	-0.10726	3.21785	8.93639	2.47182	12.5289	11.5025	-0.20779	14.2224	15.5165	11.7102	14.044	16.3523	23.7772	9.99716	3.53729			1.4712	-0.000690521
	261.662	-4.67139	3.53513	2.25043	14.4624	9.5184	10.3256	6.7072	-0.45907	9.07777	5.44965	12.1367	5.96927	1.96848	9.10718	17.2934	10.6269	16.5351	-1.15823	15.6664	7.90326	8.28125	0.61313			1.4702	-0.000686277
	262.916	18.5682	6.54001	2.88431	18.4987	14.568	-2.39301	17.3529	3.52794	8.21823	7.87721	0.5916	13.7061	7.60156	3.2128	-0.51068	8.67642	14.1239	15.0625	-0.94486	9.05872	25.9959	0.32854			1.4692	-0.000673261
	264.168	10.0118	11.0981	1.84219	20.5628	10.9376	7.51407	11.3539	7.1111	12.6529	3.58134	16.2627	9.88107	4.95999	11.4187	7.38126	-0.81409	9.06326	17.2883	5.01947	15.8414	17.5189	6.37722			1.4682	-0.000729425
	265.42	13.8528	1.15759	-2.94348	7.51318	3.79898	4.72244	7.48199	3.22653	0.85577	-1.31264	13.9613	5.23239	2.23413	-0.17575	-1.97089	20.0364	16.7145	9.40671	4.34421	22.265	13.4178	4.76752			1.4672	-0.000798463
	266.673	14.9777	2.97125	8.10397	0.59665	7.4039	9.19702	4.93965	10.3121	1.71294	-10.9772	4.29916	8.62524	9.94717	6.05035	9.14597	18.4762	10.5248	9.77914	18.0587	18.4461	1.25775	5.33328			1.4662	-0.000755315
	267.925	5.13632	14.9819	1.03809	6.82553	-4.29227	2.35214	5.73705	1.67042	9.37538	8.44374	4.89059	7.81531	1.91357	7.50797	14.869	2.24011	14.0228	13.382	12.7694	11.1888	10.1564	-1.67354			1.4652	-0.00071641
	269.176	7.46277	6.03766	3.04092	6.05591	8.97955	6.48578	7.68619	10.8204	12.0315	10.6798	4.86493	6.18359	4.25235	13.507	3.12701	-3.1669	15.2686	10.9844	12.1913	20.7565	5.6394	4.34944			1.4642	-0.000867643
	270.427	10.9606	10.5441	5.41412	-1.08957	-0.58487	15.9548	2.17546	-2.87555	9.52974	20.2039	17.7083	-4.41281	3.0426	3.34058	11.7862	-7.47464	17.8313	12.3095	14.2577	8.9649	20.4091	0.90206			1.4632	-0.000828738
	271.678	3.27185	-5.2327	10.6477	9.14413	6.28049	13.9062	1.01987	5.39293	8.8199	3.7081	16.4804	-1.28284	19.2963	-0.38333	4.8616	8.12387	5.51901	9.40039	17.4797	19.319	27.0074	13.7177			1.4622	-0.000763944
	272.931	4.30374	17.0384	9.48685	9.76144	-1.37292	8.41449	13.6471	14.1093	8.64156	2.08345	10.6814	3.62982	2.25671	7.49548	6.5921	10.4838	11.4971	9.72665	5.51114	14.8737	19.5055	14.2594			1.4612	-0.000850242
	274.181	4.2583	21.3727	-1.92963	8.9866	14.2931	3.31677	9.29036	7.72828	11.315	7.9744	5.84349	18.1853	6.05582	6.58057	13.91	9.77493	1.6936	6.28894	16.6292	11.2376	13.8583	7.97527			1.4602	-0.000828738
	275.432	9.87091	5.11948	11.6919	9.44556	-1.67932	-1.16882	7.21408	6.86125	8.47607	9.31447	10.4102	7.66333	8.39737	7.27725	12.18	6.05945	7.35938	26.6724	0.83746	12.7729	17.7371	6.14127			1.4592	-0.000824353
	276.682	7.37247	4.69562	19.313	15.4028	9.90726	10.3942	3.98849	15.1261	6.48726	9.08936	2.51155	6.2005	7.90286	7.74841	11.3605	10.0473	15.088	16.4254	17.0042	21.3705	12.4963	15.6246			1.4582	-0.000880517
	277.932	11.3115	7.52386	1.70734	8.73312	10.7306	13.9025	8.60199	7.05206	4.58231	4.33147	17.1651	2.87601	-2.99149	9.23611	11.5464	6.95261	3.67072	14.8323	16.7598	17.5303	21.7805	9.271			1.4572	-0.000863257
	279.183	8.7587	11.4756	4.12762	15.7031	1.50537	15.1589	4.23793	9.24473	4.7892	3.85114	12.92	9.194	15.2134	17.0804	16.7835	10.0304	18.9117	16.5465	15.0035	24.2173	22.6647	20.384			1.4562	-0.000897776
	280.433	8.79187	11.5301	17.5145	13.2344	3.95316	2.5459	3.62152	9.59425	12.2046	6.86955	13.6914	-0.19681	6.91608	13.7491	13.1591	10.1007	11.3896	11.7163	12.424	16.9216	20.519	-4.08009			1.4552	-0.000884902
	281.682	18.0121	3.97815	9.5939	11.8098	10.34	13.3745	7.72679	6.99749	4.21548	10.7765	9.96362	10.2015	15.2445	13.4984	18.5273	10.8904	15.8625	7.45187	13.2001	24.472	23.4016	4.87544			1.4542	-0.000910791
	282.931	8.29492	17.6735	9.57458	6.87225	17.0875	12.3865	13.39	4.75143	17.4507	7.80107	9.59453	10.4072	5.92773	10.1271	11.5099	17.8126	15.8916	12.6184	12.0513	27.8477	22.356	10.1353			1.4532	-0.000928051
	284.18	9.40839	0.98911	1.64447	23.5146	6.70782	28.1218	12.3043	0.88025	15.5208	9.8293	8.14798	0.95813	8.42178	18.1114	8.88602	15.0195	19.6878	18.127	18.6595	18.4831	21.1693	19.0958			1.4522	-0.000910791
	285.429	8.54956	18.6961	13.6675	2.45178	24.2349	23.6473	24.1826	9.10975	7.09175	9.9062	11.6495	16.3394	13.2486	13.4092	1.79672	9.00394	9.80325	11.2046	14.301	18.8734	21.9261	14.861			1.4512	-0.00094531
	286.678	6.98947	11.9755	14.0767	8.60291	15.2407	13.0053	22.3638	9.83755	-1.98372	11.3461	9.79996	15.171	5.32309	5.8006	14.2241	4.03107	21.3119	20.4433	26.8416	26.0891	19.4217	11.7605			1.4502	-0.000975585
	287.926	9.84155	12.3589	2.87253	9.71921	12.8855	20.3029	15.0416	-1.14393	15.3817	11.5305	14.9762	-5.00125	8.33698	17.9294	17.813	4.45279	15.7707	26.4269	15.1711	17.8213	22.2966	14.6609			1.4492	-0.00096257
	289.174	6.76147	10.2468	7.80347	10.6414	16.492	26.7108	23.7544	13.3946	13.2745	13.4989	11.7917	5.90283	6.46841	5.21783	17.6917	19.7932	20.3607	19.1835	-0.6521	17.1884	11.5229	6.69038			1.4482	-0.000910791
	290.424	5.19315	9.36819	3.41968	10.2367	12.7776	21.2794	15.3097	11.0448	8.29803	7.74384	17.8673	21.7455	-0.44217	12.5009	22.435	22.6045	8.40625	24.0518	7.85162	15.8405	15.1837	-1.01831			1.4472	-0.00101
	291.671	6.63019	11.1129	10.5243	2.59784	3.78699	14.6714	12.2599	3.93672	10.6441	9.72952	19.4592	17.22	5.961	20.1333	25.9911	19.3524	21.4427	16.8115	9.78079	19.0525	11.827	7.83674			1.4462	-0.001
	292.919	-1.57339	5.56369	17.6576	9.22949	22.8617	8.42328	0.53232	10.0318	4.63466	5.6395	12.9874	7.854	15.6128	6.63434	26.173	23.4541	24.4505	12.9697	10.7617	25.1215	13.0037	15.3237			1.4452	-0.00104
	294.166	5.97144	16.5458	11.1715	-1.19568	16.7315	11.3689	12.6462	10.5714	16.8961	8.02422	13.1819	3.6452	7.87073	-1.8681	14.8436	18.4605	18.7626	0.92081	11.0807	10.658	19.4053	2.84245			1.4442	-0.00105
	295.414	9.11774	1.39215	4.13602	11.2956	5.24765	19.1555	17.2483	12.353	12.6478	7.79118	16.5271	17.9828	13.7921	16.7831	26.2251	27.3459	32.2882	14.8264	-0.26938	21.5842	20.9491	11.5807			1.4432	-0.00107
	296.66	17.05	2.54749	10.9135	0.52347	13.7653	14.3972	20.3365	11.5135	13.3345	8.90424	12.9058	4.35944	11.7173	21.8287	26.9696	5.63809	24.7929	22.9138	12.9325	8.50217	22.6915	5.25398			1.4422	-0.00111
	297.907	14.9149	12.0262	9.40164	13.2838	14.2722	6.76379	21.2869	17.4779	8.21913	4.81876	2.61398	16.1245	12.4589	14.9769	13.0099	7.55219	27.4111	18.4167	11.2402	18.4289	29.5826	12.4317			1.4412	-0.00117
	299.154	9.01779	9.97488	10.3228	10.4849	10.636	-4.15723	13.05	9.66433	6.18602	8.84184	8.44794	11.8149	16.6795	9.32175	11.2652	16.7972	7.29071	27.0328	9.63849	10.4866	25.4441	3.17176			1.4402	-0.00114
	300.4	8.85938	10.7832	3.64563	5.82718	8.65076	4.81155	12.4175	13.868	11.6369	3.45497	10.0651	10.9016	17.429	20.3911	4.04636	22.3422	23.1237	26.2371	19.4553	14.8462	14.7972	7.92051			1.4392	-0.00115
	301.646	12.5991	0.77853	14.5455	4.25931	-9.00067	17.9137	6.00677	9.68424	16.0239	16.3504	9.48177	1.63345	21.3666	19.8201	14.3286	28.8051	19.056	10.1388	17.1137	11.8266	22.8313	6.23102			1.4382	-0.00115
	302.892	8.13004	5.12909	9.86044	6.41727	0.20059	3.0152	-1.30324	-1.31391	12.2237	7.48535	3.18135	-0.92929	8.94202	14.5887	20.1369	21.9751	24.0168	15.3508	17.8269	27.0078	26.1271	17.2784			1.4372	-0.0011
	304.138	0.57019	13.2909	4.38242	-0.71295	0.4866	5.71106	9.96942	10.7013	4.17361	-2.87961	11.1569	4.65829	12.0504	24.2397	9.06116	12.6901	18.8482	4.54318	13.852	20.8707	15.7573	2.73614			1.4362	-0.00118
	305.384	7.57468	2.88284	7.18048	4.01968	5.78537	3.88934	18.6497	6.32826	-0.13266	-3.3476	10.3188	12.5782	11.5175	15.3935	11.3326	16.5081	20.2451	18.699	14.0139	16.9096	15.8844	4.1334			1.4352	-0.0012
	306.629	4.27905	2.0748	16.2331	2.4476	7.49628	5.24948	14.4294	2.88049	8.94527	4.7718	6.65038	13.0103	12.4153	7.20685	4.37308	-2.63577	27.6623	18.264	6.06439	2.33423	20.3104	7.3619			1.4342	-0.00114
	307.874	-8.42719	1.55811	11.6738	10.4104	12.568	9.70703	6.37973	5.70722	6.63406	-3.70598	12.0198	19.3528	4.67578	-6.60321	13.1428	19.2805	27.1511	19.8425	3.91284	28.7263	31.1191	15.7751			1.4332	-0.0012
	309.119	1.186	1.78687	7.0546	2.59103	4.35538	10.199	1.41766	7.72415	7.33331	-5.75951	-2.68329	4.42953	6.85999	8.52939	20.9957	12.0148	17.3315	17.7615	8.38028	20.9164	7.63831	0.00795			1.4322	-0.00121
	310.363	13.3183	13.7718	1.48599	-3.90494	8.15305	14.6938	13.9179	13.5241	9.82813	8.12163	8.9633	7.60956	23.8796	3.90857	8.00775	17.9303	12.4273	30.5348	15.7055	21.3487	13.5003	4.6374			1.4312	-0.00118
	311.607	13.3992	5.3302	4.31448	9.46201	-1.72754	10.6402	3.22476	2.71172	11.9345	3.82246	6.66006	5.27396	7.92889	18.4474	4.86914	4.13602	8.72977	16.0886	12.6108	19.0768	-0.73898	-3.36781			1.4302	-0.00121
	312.852	4.50195	0.62161	4.0195	9.50235	1.76926	-4.16849	14.1654	9.13133	6.1425	3.62508	10.4286	17.9938	5.94882	17.3569	1.49673	11.309	19.886	20.6922	5.31741	9.18613	15.8283	-4.48623			1.4292	-0.00126
	314.096	15.735	2.15439	6.65018	10.1241	7.45825	-7.67615	9.74039	-0.06491	3.08189	5.13562	16.1451	0.43793	11.1991	-0.08594	19.7646	5.19214	16.3637	22.5451	14.2039	19.5293	3.51276	0.94539			1.4282	-0.00122
	315.34	16.5868	-3.34616	9.06693	12.3919	-3.15393	8.32663	10.6429	1.6443	15.4548	4.28677	9.24606	5.91144	-1.42218	11.1709	8.42084	4.33356	16.4571	11.6316	7.20471	13.2112	11.0025	-1.50884			1.4272	-0.00128
	316.583	10.1489	10.0757	5.77835	8.2872	1.74222	-5.71652	1.81461	-5.40937	1.36569	1.91342	5.71126	8.63718	10.2328	12.6484	6.5365	2.30527	12.168	29.1516	3.18643	5.526	9.18298	2.02671			1.4262	-0.0013
	317.827	2.8002	6.90283	-6.18066	0.11594	9.73166	1.79935	2.04413	0.13675	-1.25078	10.5281	11.4253	0.89746	7.16028	-2.58444	15.0464	5.65033	19.7748	27.7284	-7.41333	12.6492	13.166	4.37847			1.4252	-0.00126
	319.07	5.44901	3.85651	-9.08298	-6.76572	-0.90955	10.3823	-3.49013	6.84975	6.30885	0.81659	6.38374	3.021	6.94794	1.58041	1.08984	-4.29233	8.62518	-4.27231	1.039	14.0702	1.86615	0.25109			1.4242	-0.00128
	320.314	16.418	13.0424	3.72229	3.33908	0.04163	0.06137	7.76735	10.5852	8.91344	0.07248	4.45245	11.1871	4.50104	5.25903	-3.2384	14.3434	20.5544	25.6838	13.2099	8.72827	4.3533	-0.17844			1.4232	-0.0013
	321.555	4.47202	-2.8476	1.90042	5.92767	-2.43579	15.3065	12.3905	7.54205	10.422	-4.43164	-2.16898	7.12924	-0.57712	15.9213	13.828	19.1635	20.259	12.5571	11.0356	13.3894	3.41098	2.81106			1.4222	-0.00133
	322.798	20.9597	-1.06888	6.55063	-2.4917	4.19366	14.4494	13.0177	16.4281	7.54141	10.519	14.0186	3.21405	8.13727	12.4503	7.03281	11.0181	26.5427	6.9335	17.9151	-3.55264	23.0394	4.92823			1.4212	-0.00128
	324.04	20.2471	26.8027	16.0685	3.4906	8.70056	18.1614	13.6771	7.52008	12.2025	7.22377	10.1309	3.64218	11.5446	22.0381	14.6992	15.297	6.70499	17.6565	19.6489	11.3456	7.16528	3.09516			1.4202	-0.00129
	325.283	22.87	20.1977	29.7811	2.20953	14.7469	2.42456	13.0431	8.79603	5.15945	5.22183	7.44142	5.11285	13.5533	8.76865	22.7209	11.4885	16.7103	26.6634	20.6183	16.5263	17.4081	6.05175			1.4192	-0.00139
	326.525	15.9918	16.2707	17.9734	27.6263	20.6906	21.983	15.7284	7.05363	8.74847	3.94971	4.30322	6.87891	11.5229	6.20392	-0.4946	17.4434	19.1422	13.483	22.5432	21.0466	18.1105	14.5013			1.4182	-0.00136
	327.765	16.8242	21.5304	28.6243	17.3255	13.9895	14.2333	17.3496	8.21862	1.47281	14.2982	8.53346	11.2772	13.3743	15.087	21.4796	15.0717	28.1248	22.675	23.0163	24.4634	25.9133	11.7015			1.4172	-0.00132
	329.007	5.00357	13.62	13.9661	32.5788	15.9952	15.2102	21.7467	18.16	10.9034	3.21855	10.2605	5.36316	9.00998	9.15884	6.94022	4.02869	22.3635	17.5102	12.2174	25.6306	20.9775	12.3547			1.4162	-0.0014
	330.249	8.20129	22.6801	12.0203	16.4214	0.68701	24.942	25.3652	12.0197	7.05267	19.1761	12.2239	10.2176	14.3057	25.0075	10.0595	-2.76682	20.3151	13.5353	21.8582	19.071	20.4528	16.4572			1.4152	-0.00139
	331.49	12.7982	15.1834	-0.20068	9.13904	26.6624	7.11224	10.8119	4.18796	-3.18541	2.4585	19.7337	10.5715	15.3362	17.72	3.61652	7.30322	19.8924	15.5531	17.4935	8.7803	24.2301	15.1699			1.4142	-0.00139
	332.731	19.7126	2.79825	12.6317	19.1931	22.4679	22.3253	17.186	-4.11101	3.87541	8.68848	9.88115	11.5929	1.2226	12.8073	8.79221	8.29089	31.2967	15.9988	4.76758	14.8395	18.3764	12.1712			1.4132	-0.00144
	333.971	-0.90973	5.04037	11.0101	13.5762	14.7911	27.3159	0.02928	-11.3313	10.8006	2.86591	13.3581	13.9497	27.1468	11.4484	9.48871	17.0991	16.6988	15.3413	11.1523	8.3201	22.1426	7.01864			1.4122	-0.00143
	335.212	7.51486	-0.12653	10.6123	2.04529	7.63577	18.8889	19.4202	12.6729	2.63544	6.65593	19.0521	18.0432	9.03702	6.98441	9.90186	11.9991	18.285	17.9249	12.629	9.58365	20.4303	4.40916			1.4112	-0.00142
	336.452	5.5639	27.57	6.98444	14.3515	6.43127	11.4464	16.4273	16.9588	5.79074	10.2327	11.4418	14.178	13.3929	4.6413	11.6658	22.4376	20.4541	22.7093	10.0244	8.15436	13.7034	9.63148			1.4102	-0.00147
	337.693	13.9049	5.43756	4.51138	6.52878	3.03732	0.34439	14.6791	7.06634	8.82027	11.3782	-2.16795	2.79758	16.0878	12.853	3.71555	24.1779	10.5252	7.46384	5.80289	19.9049	2.79825	3.43428			1.4092	-0.00145
	338.931	2.71808	-1.68683	-1.87921	0.83362	1.38443	0.09329	10.9676	16.064	5.56821	10.5204	2.82852	17.2604	13.5341	17.0497	24.3873	18.4168	12.5341	18.5	15.0238	11.9164	11.4702	6.09197			1.4082	-0.0015
	340.171	2.98361	17.2062	11.9204	11.0869	-2.64639	6.43607	7.87096	8.81673	11.6338	3.67761	7.26004	17.0641	4.55643	6.96927	8.68674	23.2824	18.6132	8.14044	10.2521	12.6478	4.68359	5.52702			1.4072	-0.00149
	341.411	7.53012	6.06015	17.1005	7.21686	5.31311	14.683	-1.67627	12.1743	1.31808	5.3902	-1.59898	10.8253	18.7155	2.26877	-3.96399	32.8519	27.2233	14.448	8.01843	7.64908	10.362	9.98386			1.4062	-0.00145
	342.649	11.4712	2.52661	19.0705	15.8501	6.48215	1.55444	6.89653	15.6907	-6.93164	-3.37762	11.1161	12.185	5.32907	16.4293	8.90735	1.06604	16.5963	2.95129	-6.54755	13.4188	-0.66199	11.1419			1.4052	-0.00154
	343.889	9.96078	-3.02234	16.1107	6.40482	4.17932	10.0168	8.39716	4.28483	3.45604	5.1897	6.07283	5.32251	6.05859	13.5846	11.4074	8.38504	24.9226	10.259	13.115	10.4125	5.42636	2.30689			1.4042	-0.00149
	345.128	2.73636	8.11557	4.02328	17.5721	6.61752	12.5841	11.374	4.91649	2.82806	9.92052	10.7385	9.42258	14.6747	19.672	5.42444	10.2358	30.7049	1.36475	2.02744	5.91132	25.2685	4.07668			1.4032	-0.00151
	346.365	-1.20227	13.2531	19.5559	7.51489	20.6915	3.97211	8.60498	-0.5206	8.37621	4.60973	14.9288	5.54013	3.11624	18.2914	-0.58438	12.4834	28.3231	16.6303	18.8598	4.4176	22.34	-0.52111			1.4022	-0.00154
	347.604	-0.00812	5.42947	14.0749	9.71231	7.9837	5.01218	5.35576	6.1016	-1.55659	-2.25427	11.9424	13.9975	11.2877	28.0998	24.6617	8.40683	33.4966	14.6443	12.5777	7.30978	11.1572	-2.91599			1.4012	-0.00153
	348.843	4.42535	1.91608	-6.48848	5.22183	15.8914	24.7387	8.74397	7.05474	11.1121	0.4876	5.75195	9.23965	10.9117	9.16824	12.3176	20.9781	41.2043	24.4356	13.3738	13.4525	16.8093	10.6352			1.4002	-0.00158
	350.08	1.13791	4.23154	-3.4456	14.691	2.44702	0.27603	-0.24063	12.35	21.948	4.96342	-1.7693	21.4963	25.3402	16.2997	15.3228	24.9014	23.9859	13.7588	15.9599	17.8312	15.3758	-5.49412			1.3992	-0.00155
	351.318	3.95416	12.0787	11.3764	5.55664	14.4166	10.7202	5.4624	9.00206	9.69556	3.27299	0.99551	11.4708	14.9364	22.6122	3.34589	24.3025	27.6729	4.04929	6.26956	3.3978	18.2382	9.71401			1.3982	-0.00155
	352.554	2.0127	9.82379	7.60368	8.4241	13.5452	15.0615	0.16663	10.9822	10.0993	-8.69727	3.47011	15.5349	17.3121	12.6199	7.11618	27.6844	30.5848	15.5428	8.68829	12.4659	12.883	15.9055			1.3972	-0.00153
	353.792	9.26019	13.5229	7.29546	14.2075	15.0752	25.269	21.2297	4.9825	11.3544	1.74057	8.52982	18.7278	15.2955	1.6806	21.1624	27.2534	31.0292	22.5049	10.8157	11.3839	4.98801	18.9196			1.3962	-0.00154
	355.03	9.52448	12.8386	16.2501	6.09726	9.84897	1.66116	9.10329	4.16749	6.61517	6.65144	5.52348	12.6146	4.57452	24.1694	24.2638	31.9674	20.7568	17.4693	14.3526	20.8398	8.45966	-3.65256			1.3952	-0.00157
	356.266	8.5882	10.2605	17.4893	-1.68289	11.3919	21.6676	22.2982	11.5072	10.5638	9.8157	7.03932	-11.19	18.9099	33.2464	12.8914	26.8393	26.9914	27.4587	-1.24139	6.51355	13.2062	0.5705			1.3942	-0.00163
	357.503	9.40201	31.3233	15.3898	7.64682	9.81207	17.0621	11.2137	12.5187	14.5581	7.84862	4.31451	7.54135	18.037	30.0275	19.9852	29.6372	26.8285	22.9497	22.3793	17.0013	9.32001	11.2858			1.3932	-0.00162
	358.739	22.4216	25.8646	11.8772	13.4319	18.3819	15.6902	16.4868	6.4053	2.37375	0.9297	12.4358	8.30746	14.6956	26.4508	14.3231	12.4872	19.0867	13.4998	20.0005	22.2804	20.5111	5.91052			1.3922	-0.00157
	359.975	-1.73975	24.3077	20.3596	15.5797	6.08664	8.14233	9.97844	9.44053	9.41124	12.3076	13.48	21.5504	7.50568	17.5653	15.7312	20.1631	17.6472	21.4014	17.3562	6.96414	20.5419	15.3305			1.3912	-0.00168
	361.211	17.986	19.6677	9.62331	16.3114	5.41046	11.5545	26.8907	6.60766	2.74829	2.18079	17.8226	12.1322	4.50635	13.854	23.5135	28.8431	21.975	18.5823	-0.61139	17.7491	12.7326	12.9146			1.3902	-0.00173
	362.447	8.96194	10.9296	24.1263	8.01096	24.4484	21.1816	10.7507	11.3212	13.5043	13.8204	16.861	-1.48004	23.4946	-1.68411	5.74008	26.3923	29.6792	33.7687	8.97162	3.73755	24.4715	13.1898			1.3892	-0.00167
	363.682	-1.98303	13.9803	20.6723	16.1943	30.4671	10.8288	17.2272	11.3781	6.96542	18.3618	20.0074	9.72653	11.5773	12.1861	20.265	23.4044	12.4156	26.5555	22.4092	10.2584	19.2111	21.0445			1.3882	-0.00174
	364.918	1.12054	16.0512	14.6398	15.6408	18.4124	16.1933	17.5856	15.7839	0.70721	10.7461	9.31956	1.7261	13.7817	2.67651	12.144	28.2937	30.5206	24.1638	24.1747	9.14743	17.6827	27.3854			1.3872	-0.00174
	366.152	13.0172	5.96677	19.8353	8.87808	21.3185	14.3517	19.5455	22.2127	-2.56801	6.64796	10.4221	16.1095	14.0094	9.51227	23.5865	19.7551	30.6337	25.3744	15.7027	19.0107	19.3867	7.94931			1.3862	-0.00169
	367.388	-2.32437	12.5719	21.6447	25.4429	22.2223	13.2659	1.84636	11.6059	8.95093	9.03534	-1.40106	-1.61804	21.7619	17.1873	2.06812	25.4657	34.3664	24.2617	18.7808	33.6546	15.5487	8.82932			1.3852	-0.00173
	368.622	7.79337	20.1118	13.9363	18.5377	20.0731	13.05	10.8918	12.0078	12.0224	5.29015	16.9431	1.39331	15.0258	12.5796	7.3432	20.2034	29.9023	26.5693	9.09543	15.7992	6.75223	13.3884			1.3842	-0.00177
	369.857	13.6539	30.2472	12.5755	14.209	27.8365	21.2859	15.7282	4.83491	6.7881	14.5092	10.2904	7.47375	16.9594	11.7263	27.4016	24.0753	33.3857	39.4486	15.4821	12.9243	19.2328	26.5418			1.3832	-0.00178
	371.091	20.103	19.7057	8.49527	22.0936	13.3343	21.6971	19.0323	9.26287	7.45532	-5.31697	10.8455	13.6252	-0.4306	18.3234	20.5034	9.8414	38.8336	20.0144	24.5585	15.7747	16.1109	23.2619			1.3822	-0.00174
	372.325	16.2339	12.7895	8.30969	18.3427	24.8637	25.559	8.66238	8.55261	3.23653	1.20543	12.6841	3.22559	20.1021	12.7778	8.54059	11.5197	29.7319	19.4378	17.939	17.7219	26.9836	26.9634			1.3812	-0.00178
	373.559	10.7377	17.7897	9.90285	16.5354	10.7967	15.3275	13.3614	8.88387	6.47865	15.0787	15.8974	20.6552	24.7502	13.5437	13.7772	18.1542	7.12064	16.0048	22.4053	2.16565	30.2782	11.3161			1.3802	-0.00181
	374.793	17.0464	21.9935	14.9928	22.5718	19.4154	10.1999	16.0023	9.80422	2.74503	19.8876	9.2901	10.8218	26.9371	12.503	4.63614	22.193	12.8319	32.8474	6.47174	8.99637	20.9903	9.31651			1.3792	-0.0018
	376.026	21.0191	16.5125	22.2945	36.0699	30.7858	32.8479	26.2311	7.42252	14.6242	9.23303	12.7588	15.4235	15.1175	20.7527	20.6096	17.701	10.6396	31.1046	21.6051	19.3848	24.9241	11.0982			1.3782	-0.00183
	377.26	15.836	19.1984	27.4092	31.977	34.4961	31.864	25.2861	2.28441	10.3948	15.1796	6.19879	10.4034	13.8725	14.7379	13.0445	27.4463	24.7589	34.9496	21.0796	28.5361	33.6553	18.8309			1.3772	-0.00183
	378.492	13.8619	19.3805	35.4906	27.8638	26.4701	29.6248	18.554	14.2855	8.79881	11.1062	15.9373	17.2573	15.2821	17.5987	25.9009	19.4048	25.7086	12.775	36.1221	17.8426	23.9394	27.296			1.3762	-0.00182
	379.724	13.4221	16.8102	24.0112	23.1136	35.873	30.4117	32.542	16.5843	13.5469	23.3646	7.85204	0.46237	17.1284	18.295	20.3489	23.9417	41.1318	31.3222	32.7657	15.6481	32.6793	22.3593			1.3752	-0.00178
	380.958	27.1327	19.9221	24.9651	28.2418	30.8284	28.8672	23.3923	16.8123	9.81464	7.26599	5.78282	14.8508	13.6984	34.3056	20.0412	13.9259	10.2029	15.0304	25.6937	35.1307	15.6043	28.4873			1.3742	-0.00188
	382.19	30.3216	26.0384	33.4959	19.722	23.2736	38.5825	28.0596	17.9586	8.70042	11.1876	2.94977	4.97235	34.827	17.9709	18.0732	20.1335	22.1533	16.472	25.2427	37.5616	31.9158	32.7112			1.3732	-0.00183
	383.421	18.761	30.3145	34.8788	27.2384	29.3619	34.164	28.0481	3.98399	9.35802	17.0541	4.87346	17.1261	24.8612	10.3679	1.23676	8.0173	32.0062	27.8315	38.7469	24.6509	31.9313	43.999			1.3722	-0.00181
	384.654	22.0851	24.3817	19.7964	29.0155	34.9408	41.1172	28.7681	16.0228	7.09052	3.30922	14.0566	2.75021	22.5652	13.4673	19.4286	15.8266	33.2239	41.1058	39.5025	22.9505	41.9132	34.4571			1.3712	-0.00188
	385.885	39.8537	30.4705	38.4631	28.6919	44.9527	37.2567	20.6312	9.11886	3.35939	12.2133	18.2037	15.9335	18.1959	17.4945	21.5884	23.8882	15.1612	42.2959	44.2883	21.6293	41.3044	43.5002			1.3702	-0.00181
	387.118	21.1082	24.7467	41.6275	32.845	57.4604	50.8519	25.6298	13.9495	7.78468	11.2686	20.8819	16.0012	25.2964	15.6402	15.3745	15.4042	23.3982	28.3419	49.5706	38.8479	39.4113	41.9475			1.3692	-0.00184
	388.349	20.9603	31.5216	40.1142	39.4307	53.0284	50.4006	36.8597	7.8468	15.3575	2.56313	21.3828	27.4902	25.9946	23.2536	23.6433	15.7976	14.6927	28.2917	49.5392	34.1694	44.5516	39.2751			1.3682	-0.00193
	389.579	26.1423	37.5415	28.5583	31.08	51.2389	43.205	36.438	13.6171	13.2483	20.9987	18.322	27.1594	22.4096	27.6028	23.8048	22.1864	21.9679	18.6822	25.908	30.8695	43.8006	36.0402			1.3672	-0.00189
	390.81	32.0804	42.2936	39.4953	31.8764	47.1242	43.2632	33.4519	19.603	10.4445	14.6636	7.06615	14.3791	20.1775	20.0757	16.1059	15.4187	21.0888	15.7197	47.7804	46.0494	52.4509	33.3864			1.3662	-0.00186
	392.041	37.1104	26.3201	30.513	23.3827	43.1563	31.1394	36.3913	9.59679	11.5217	11.725	20.7911	23.4662	40.8591	19.6612	9.99561	23.3835	33.9874	34.1662	38.6653	24.8928	33.941	22.7859			1.3652	-0.00195
	393.271	14.4297	25.8386	31.8804	36.015	55.0261	42.9046	23.8473	12.6091	20.9039	12.6121	22.045	11.8307	27.1496	24.3206	20.924	12.6176	27.3437	26.7385	39.4856	19.1365	33.0569	36.4659			1.3642	-0.0019
	394.501	25.1761	26.6044	37.4247	33.1656	30.9349	44.9788	38.157	7.77581	11.6475	16.5776	25.727	11.6446	21.139	8.90469	18.9611	17.0063	25.7567	24.6898	29.1964	29.6104	36.8058	27.4542			1.3632	-0.00199
	395.732	19.9418	18.3737	40.0681	33.7205	39.2838	60.0883	26.8024	10.3442	5.82001	16.899	17.4896	17.905	25.6813	25.9965	8.57983	4.28342	21.5356	26.9051	30.515	29.0077	48.0651	24.3661			1.3622	-0.00194
	396.962	23.3168	14.2894	28.1934	20.2636	30.8697	48.144	36.2656	15.2801	2.16554	7.92857	15.2019	19.5339	8.79855	14.4982	12.5414	18.6311	21.7222	18.5484	32.261	28.0147	33.402	20.9513			1.3612	-0.00186
	398.191	12.8113	35.9863	25.5078	18.7852	32.9757	26.012	18.4685	13.7688	4.49628	5.21161	2.22542	17.9183	14.3278	34.3049	0.7486	21.1362	16.0264	18.8026	37.2506	18.1954	25.9659	26.0353			1.3602	-0.00202
	399.42	17.4034	13.3268	23.7603	15.8254	17.4671	33.0984	23.3623	7.78161	14.0729	9.97188	24.8639	16.2542	21.845	10.0864	13.0086	22.7359	8.28748	10.5919	30.2539	11.103	35.0164	32.7029			1.3592	-0.00197
	400.65	14.507	25.2549	33.5772	25.8623	15.8098	26.4035	12.091	8.20893	4.71629	18.0795	16.349	11.8367	18.3552	34.4326	14.8472	11.6901	18.2294	22.8593	32.2779	16.975	23.1333	34.8384			1.3582	-0.00192
	401.879	16.8843	10.8206	17.5674	26.8159	23.143	24.6462	33.8997	7.6126	4.59319	23.093	19.5863	21.9087	13.8125	13.7599	17.1337	9.93091	15.5052	6.52368	29.0466	16.1589	29.7677	19.7224			1.3572	-0.00199
	403.107	18.2614	15.2808	15.2969	27.2624	27.3197	36.7495	20.5104	12.8434	10.7603	18.4185	4.15074	17.8633	16.6379	19.1572	12.223	4.96521	11.8586	18.8751	28.057	25.9736	29.3675	30.399			1.3562	-0.00196
	404.336	16.0703	14.6298	19.336	25.8818	20.871	45.3828	15.1572	13.4735	0.91519	7.25623	14.836	15.8996	19.2484	14.2183	14.8201	8.58316	8.99307	16.4437	24.3473	17.1131	30.7067	21.9264			1.3552	-0.002
	405.564	12.4151	16.7495	14.7636	19.5863	35.3881	36.2249	20.6372	10.9921	9.13927	9.75786	-3.40227	8.9675	20.501	21.4025	21.2629	6.83063	12.1163	22.5184	10.8533	12.9656	26.3931	28.6123			1.3542	-0.00201
	406.793	11.9169	19.9971	15	25.4591	28.368	30.385	19.0764	5.55265	7.05714	2.44612	13.9118	14.5121	2.43683	17.0686	10.6735	12.5508	10.8505	4.82135	8.90228	18.2844	21.8615	31.9736			1.3532	-0.002
	408.021	14.0869	14.7715	12.57	24.037	15.0748	19.2573	15.0188	18.0058	8.9164	1.94359	11.348	0.31738	18.3689	2.64981	-0.15192	18.8095	7.97348	8.18036	14.0211	19.1841	27.4624	18.1525			1.3522	-0.00202
	409.248	14.0239	13.6757	25.4818	21.0234	21.3385	17.6098	18.6746	7.49551	2.42444	4.29274	7.93245	-8.63066	15.1702	-1.28888	11.6685	4.59683	8.5983	24.5235	13.8527	14.7143	21.9954	25.78			1.3512	-0.00202
	410.476	9.35022	13.795	19.7955	6.13028	24.2864	18.4905	10.6267	7.34067	2.62236	9.18463	12.2503	5.29108	16.3708	-1.8096	9.60162	-5.93921	10.7282	15.79	10.3343	12.8025	22.0747	9.76069			1.3502	-0.00206
	411.703	4.76181	8.49712	26.1112	26.0047	19.7075	9.54669	10.3383	4.36221	14.6921	9.44887	2.58919	29.2105	14.3678	19.9379	7.87671	14.6104	17.7099	7.8826	16.3108	6.9021	11.2174	22.5812			1.3492	-0.00209
	412.93	0.72385	10.0473	12.6159	6.76685	15.9258	6.02737	22.7344	10.6646	17.404	7.18648	8.28067	5.0648	21.8451	8.06146	14.5087	11.5527	27.1056	9.15546	14.4194	3.43869	9.67499	15.2809			1.3482	-0.00203
	414.158	9.00531	12.3338	11.6298	24.4068	28.6005	15.3837	12.5651	19.5266	10.1006	5.86215	10.5945	3.60194	16.1609	-5.86295	10.3185	21.3077	-12.2467	9.63571	13.688	12.1913	16.8196	20.9531			1.3472	-0.00202
	415.384	6.37134	24.1081	9.2679	4.29266	20.8797	20.1006	17.4384	15.7488	10.938	9.1429	14.0606	-2.52319	-1.18893	7.461	8.76721	13.5373	7.43384	5.09906	15.6986	2.96927	13.3257	0.39887			1.3462	-0.00214
	416.611	5.72598	21.6988	17.0813	17.7445	18.7185	10.1984	3.74641	1.63184	4.26172	-0.39507	8.15047	1.35457	11.8657	24.619	16.2119	-4.83041	14.2825	-4.30917	22.4953	15.4752	13.7043	13.832			1.3452	-0.00199
	417.837	7.18231	3.39662	4.0751	9.56842	9.29788	19.1861	12.8402	8.11494	10.9431	-0.58315	15.8382	15.4992	8.35394	5.38837	9.75146	5.5246	13.272	10.6678	14.2501	22.6035	-2.95139	11.1194			1.3442	-0.00203
	419.063	1.74744	4.09276	10.1514	12.8016	25.799	10.7418	-0.7432	4.05556	5.65814	6.73282	-1.28642	4.13873	14.1177	1.50891	12.321	7.25131	-0.54437	13.3222	16.0861	0.24542	17.6028	22.9539			1.3432	-0.00208
	419.93	9.77975	7.71158	10.7295	11.0729	25.2334	8.07809	6.8502	10.2587	6.71028	11.6553	1.63519	17.8665	11.9568	4.60544	-7.05832	-0.26032	0.39584	8.03833	2.85287	0.99542	11.2618	9.2921			1.3422	-0.00207
	421.159	3.42319	16.1612	14.573	0.25382	20.5427	4.92523	7.88527	9.26045	8.00255	10.029	8.99173	13.405	18.0894	15.9774	1.53668	2.31277	6.73978	2.98889	14.2487	6.31586	13.3724	11.624			1.3412	-0.00206
	422.386	1.96268	18.012	16.2021	2.62723	17.4059	7.62857	1.07932	7.66282	-2.69701	10.7363	-5.70253	18.6525	13.9347	4.43588	-0.01227	-0.63748	1.86261	6.90268	27.1955	-1.73985	13.4111	18.6989			1.3402	-0.00211
	423.614	11.2092	4.47542	8.96506	14.0272	12.4362	7.8313	1.66643	5.36456	-0.41209	17.1726	0.50549	11.5449	-3.25027	10.2685	2.04071	20.1781	5.00357	0.15497	7.25574	-5.35373	13.7126	12.4108			1.3392	-0.00215
	424.84	8.91486	0.69014	15.9178	18.5169	14.5047	13.8694	13.0407	7.06683	3.65602	6.1078	13.9115	21.9263	0.5896	4.02774	9.02173	2.37833	-2.25952	8.15454	10	6.34814	12.7034	12.7429			1.3382	-0.00223
	426.066	10.7277	11.9444	13.3145	9.84042	4.00555	18.1852	-3.45885	12.3161	3.30052	5.32333	2.58745	-0.02725	-2.10773	5.05325	-2.70123	3.18735	-1.09454	1.25455	-3.67432	-1.58641	4.74454	15.1511			1.3372	-0.00218
	427.294	-2.1662	-0.27954	4.5463	10.7048	5.77081	14.4386	14.5009	13.866	10.6536	1.1993	4.73189	16.0263	-0.80432	11.575	15.5667	5.53021	4.00375	2.14423	-5.8132	16.7225	4.85336	14.1223			1.3362	-0.00222
	428.52	-0.69367	6.05399	-4.28885	4.77521	3.22055	10.1788	-2.90105	8.51727	1.0118	11.3867	-0.4576	18.4059	11.6291	20.3343	8.75769	6.80783	8.88501	12.6202	16.4372	1.52802	2.57831	9.15214			1.3352	-0.00223
	429.745	-1.51974	9.55612	0.3602	9.08279	7.48795	6.43085	13.7024	0.92063	1.19266	4.12869	12.1915	13.9915	8.36255	13.9811	2.88477	-1.3428	12.9293	13.8857	15.4749	-0.50501	5.36337	28.0516			1.3342	-0.00218
	430.972	3.47864	-2.04184	-2.86945	-0.1615	16.083	3.59384	14.1374	13.2936	4.44987	8.15158	2.21487	-2.0737	16.6599	10.0102	-0.72919	-0.11252	11.3069	-1.79324	-0.41693	3.02634	-1.7709	20.3243			1.3332	-0.0022
	432.198	-4.65633	10.1359	9.37227	-2.68042	14.1229	20.6269	14.2339	4.57513	-9.02486	10.5407	8.02359	3.95125	18.1602	16.1298	-5.55203	1.72852	4.22061	7.08435	13.0016	17.8112	14.0609	15.393			1.3322	-0.00223
	433.423	2.16132	2.38138	6.10742	-3.04187	9.8457	9.1572	-3.03203	8.14176	-3.50197	3.05794	7.90552	1.06326	18.1898	7.45908	-5.30484	2.18536	3.6814	19.0454	3.1727	6.33687	-7.99071	6.99482			1.3312	-0.0022
	434.649	15.6137	9.8958	17.8571	4.18915	14.4415	-2.56827	1.21576	4.60217	8.73895	0.45813	10.0622	10.7275	14.4134	9.49371	19.2134	-1.38892	4.42047	23.3192	16.0223	5.77272	-2.41751	7.05549			1.3302	-0.00219
	435.874	12.7889	6.06407	1.46046	12.6769	5.30148	5.68164	5.02431	6.07447	2.43495	0.9127	9.92294	1.48897	2.46521	7.20001	13.5467	8.34161	10.8257	17.1334	4.29935	-0.07198	-3.01187	9.04167			1.3292	-0.00226
	437.098	-6.50005	4.2282	19.3565	9.87936	-1.80936	3.9621	7.00269	7.56027	5.49643	12.0528	12.8727	1.71556	7.25739	20.0889	4.37115	-5.96307	4.315	7.38019	2.24988	12.8421	21.3995	16.795			1.3282	-0.00221
	438.322	-0.76602	-2.37767	9.75636	-0.30029	17.5181	-0.94891	13.202	4.30793	6.06418	12.6382	3.70616	0.66942	7.1828	13.2505	-2.24933	-6.52185	4.30252	1.38962	10.995	11.1734	23.0282	12.6171			1.3272	-0.00221
	439.548	4.58795	24.6707	21.0261	2.19589	-0.526	-1.56729	13.5191	-2.74007	5.95415	8.3085	8.29198	7.78966	14.3564	21.9024	7.36127	15.3553	-6.37552	-3.90311	15.5709	12.5239	11.3869	5.51395			1.3262	-0.00226
	440.772	3.76404	8.76694	18.1968	-2.09576	-3.44257	12.6612	18.8094	0.49829	-1.61739	7.3642	1.3905	-1.35992	8.89053	1.63815	0.01892	8.96527	-5.25049	-2.72437	4.40921	9.95753	4.15842	-3.49975			1.3252	-0.00227
	441.995	0.23529	3.03824	11.8016	15.3318	5.35446	7.03757	11.9678	4.18261	2.82779	5.19144	13.5632	8.38274	-1.37982	0.05466	7.20978	0.94806	2.2457	10.536	3.42816	10.6075	-1.80777	6.6188			1.3242	-0.00221
	443.219	6.66278	-0.08121	4.58847	-7.96051	11.4152	22.1009	3.81134	6.79254	9.91634	-2.369	12.8493	8.4518	1.92523	-15.4913	-5.12726	2.66083	6.6973	4.24518	2.79089	11.1484	0.02545	15.3375			1.3232	-0.0023
	444.442	1.87454	-0.20451	-6.4904	4.20062	10.5688	9.55139	7.42314	1.80113	7.43771	-1.29102	9.47049	5.07616	-0.45413	2.82156	-4.8952	-3.10458	4.54108	6.72195	-0.02374	13.1359	6.64441	16.6255			1.3222	-0.00224
	445.667	-3.98135	5.27058	5.63802	4.9371	1.82529	3.38998	3.38321	3.32075	6.52603	-3.0383	7.16299	1.13197	9.41595	8.42996	-3.05304	0.15704	-3.96371	5.75067	9.98749	12.0788	3.19748	8.59829			1.3212	-0.00225
	446.89	4.5412	0.21082	17.2819	8.24023	-3.08218	7.32492	-1.02629	5.66409	7.40352	-14.6018	0.47949	3.94009	3.42783	-0.32272	1.10632	-3.46948	-6.27429	9.65396	7.47336	6.70969	16.0185	11.3001			1.3202	-0.00228
	448.113	5.11325	9.85139	13.5762	-2.02097	2.20947	15.0503	4.00967	6.47129	4.45181	-2.67972	0.55495	3.91061	6.52341	2.63434	5.61182	18.7339	6.73438	14.231	17.457	1.35143	14.5005	1.69095			1.3192	-0.0023
	449.335	-2.15707	-0.52873	19.8841	3.01266	-5.01959	11.3061	0.67816	7.02763	-4.05969	-1.61896	-1.99767	7.77049	1.10278	3.0853	9.02148	3.2821	0.96036	16.0708	15.4843	-2.94467	13.6368	17.9861			1.3182	-0.0023
	450.557	4.4462	-0.97444	8.91963	8.25912	17.7536	21.6176	5.72325	0.47015	9.57713	4.82849	10.2112	2.69183	-0.51904	6.81808	8.27136	8.18732	5.99664	9.02942	8.72461	-2.05614	16.7894	22.4728			1.3172	-0.00232
	451.781	8.39908	17.3584	3.57986	7.16141	-0.92978	12.7117	-0.79804	6.45074	8.90709	4.18265	-5.7919	-0.96324	11.1368	17.4904	-8.73367	14.4226	13.5685	6.30301	17.7498	7.45917	4.70242	3.67797			1.3162	-0.00225
	453.003	11.4828	14.8997	6.29596	13.3149	0.05542	10.8396	8.21045	5.68585	4.50522	-0.72615	5.48122	3.30904	5.89972	5.65485	-14.0075	16.8106	19.8735	11.6893	9.55679	5.65889	13.7459	9.51724			1.3152	-0.00237
	454.225	1.80838	10.3915	9.60895	8.2525	14.3182	19.5044	7.97874	5.95562	2.01166	14.1303	9.87004	9.02182	0.5416	8.84613	0.24085	3.86273	10.3369	0.27939	10.0937	-0.59312	5.25	10.1665			1.3142	-0.00236
	455.446	2.58585	13.7777	11.586	1.07544	13.4518	21.6283	7.86995	6.29274	7.21071	7.91544	9.5999	0.59309	0.79257	6.3634	12.4034	3.45972	5.99857	10.7133	10.6414	-1.82286	12.7067	19.4353			1.3132	-0.00224
	456.668	5.30527	18.8267	8.162	10.1887	11.6171	14.8302	2.44507	-1.73283	9.79639	3.9617	14.3071	6.00092	7.74854	7.30948	-1.57184	19.5247	8.3168	7.93622	11.5032	1.39935	13.8094	23.1919			1.3122	-0.00234
	457.889	-0.1293	12.4052	13.0882	20.4864	17.7104	12.9254	4.77722	-2.69106	6.6972	1.32716	13.4688	2.79529	2.56467	9.15759	-2.69781	-3.81836	16.7553	13.2079	16.5629	15.3788	15.7281	31.6139			1.3112	-0.00233
	459.11	4.04025	4.82545	6.34366	13.8137	19.8737	21.9248	1.80348	1.6678	9.34708	3.00163	3.06058	6.58521	8.939	9.53668	14.1293	13.5835	14.2152	1.69955	17.8766	10.5122	15.6083	13.6242			1.3102	-0.00232
	460.331	-2.59607	10.7694	12.5674	11.7825	9.41016	21.3076	5.30988	9.12289	0.65875	11.8353	11.0058	1.68771	0.60049	10.6927	1.67969	4.47144	15.3626	14.1042	19.9853	14.7884	24.9532	22.606			1.3092	-0.00233
	461.553	1.08676	13.5732	8.05652	13.1021	6.50479	15.5579	8.51749	12.3616	-4.36345	21.2498	13.9188	6.22488	17.2982	-6.73239	-3.29272	15.7104	21.6165	11.9258	17.3561	15.1287	18.2428	19.7088			1.3082	-0.00235
	462.773	5.19794	24.2616	17.2392	10.1446	12.8658	11.9717	9.42642	0.48186	12.3118	12.43	14.3265	4.54156	18.9945	-6.43228	-6.2049	20.6873	8.51273	8.97025	20.4629	15.6579	23.1685	24.2213			1.3072	-0.00239
	463.993	8.54648	15.9419	13.7944	14.38	14.8752	18.3683	8.09372	4.8873	8.99974	16.6467	11.3221	4.47287	5.81708	7.10388	10.9712	16.3981	10.2133	-6.25732	6.79678	25.2456	8.62341	26.6097			1.3062	-0.00237
	465.213	2.57635	14.2641	16.7322	20.1184	10.5381	11.0617	10.5225	10.7782	3.93948	9.47797	15.6302	1.00685	-1.53586	9.9411	7.14246	15.145	5.11746	5.62509	-0.42923	19.4332	20.8972	23.9951			1.3052	-0.00237
	466.433	7.99472	13.2562	15.6868	13.686	8.97968	23.3809	3.69269	10.2869	16.1558	8.9711	14.7669	4.83051	13.4987	-1.83264	-0.52997	11.8709	17.6771	16.1676	18.3499	24.2428	20.8087	5.05777			1.3042	-0.00248
	467.653	4.57959	19.0252	16.0761	14.4617	10.3139	31.2071	12.9585	16.9605	9.97989	13.5806	20.3149	5.90182	13.5088	4.78073	-0.03119	23.2098	7.3772	18.316	17.4562	10.5059	25.8997	20.861			1.3032	-0.00239
	468.872	10.8181	9.01515	4.4604	6.41678	17.403	22.9914	16.674	14.364	5.88145	18.0396	8.13098	11.5868	12.5776	21.5663	2.96588	10.2207	13.9147	13.4195	17.2097	23.4833	18.8517	27.3478			1.3022	-0.00231
	470.091	3.96912	19.8081	-0.07339	11.3002	10.649	12.6668	1.21811	16.6316	6.93405	9.50769	6.72165	13.9515	4.21808	22.544	7.70013	3.44766	23.4128	18.1981	26.6723	23.3061	13.3849	31.7208			1.3012	-0.00249
	471.31	7.8129	15.4241	15.0589	-1.08591	18.9769	20.7925	13.955	22.6695	10.1479	15.1163	5.95659	11.6809	10.5783	8.54486	12.5587	5.86868	27.6743	9.10468	16.2242	12.8033	17.147	25.3214			1.3002	-0.00237
	472.529	-2.43158	14.0482	20.1852	6.34256	18.78	28.3105	5.46678	10.5776	5.14153	4.36276	13.9557	14.3471	14.3863	7.78287	4.75153	13.4397	26.1865	13.5424	21.1313	8.83363	24.8026	35.3256			1.2992	-0.00233
	473.748	6.37469	10.5665	24.5907	10.6966	18.1352	33.8559	8.04544	9.24275	3.91214	6.87061	16.6458	10.64	9.84903	22.0431	14.4936	26.3888	13.2531	14.7512	22.4827	4.06766	20.6557	31.2767			1.2982	-0.00246
	474.966	9.72888	7.8828	17.6796	13.0575	10.6647	25.8179	-3.10992	10.49	1.13423	7.42995	7.17563	17.3026	13.6728	19.8885	14.9299	22.7948	8.92023	14.3361	19.3733	12.5393	23.9708	31.2136			1.2972	-0.00238
	476.185	7.85593	9.13239	6.71472	1.08511	12.1976	10.1324	1.85175	10.4164	6.99509	10.2774	3.91612	7.59807	12.8424	9.52914	14.0115	8.83398	16.412	27.3252	23.1443	15.8302	27.5377	28.3459			1.2962	-0.00237
	477.403	9.76797	23.2551	14.3983	15.4557	9.3959	21.3888	13.3385	4.58152	3.67474	6.64876	7.54123	12.3513	2.22302	21.4801	8.19055	9.46619	17.1803	18.5154	21.3305	4.54535	14.7793	21.2889			1.2952	-0.0024
	478.62	12.0571	22.7481	13.6414	10.8463	14.0598	24.9868	14.6075	8.82133	-0.99294	9.92264	18.3324	12.6882	8.57184	2.54944	-6.9263	14.5104	21.332	21.6927	20.3441	14.5551	17.3519	31.2079			1.2942	-0.00232
	479.838	6.57419	15.7204	5.60506	15.9789	12.8864	8.6398	15.6166	4.89119	-0.07701	2.50856	9.30911	14.4611	16.1156	14.7139	2.41217	7.74872	25.2755	24.2272	21.0161	12.0191	21.0792	27.0877			1.2932	-0.00239
	481.056	1.4104	17.726	8.59735	8.99066	17.4246	18.5447	18.697	14.0085	2.7515	2.77022	11.206	-1.41322	9.94464	16.3047	12.0029	13.2421	25.8795	19.779	23.7596	24.2275	19.407	29.7099			1.2922	-0.00239
	482.273	4.93182	22.7689	6.51936	13.4467	15.0867	8.50171	9.00284	14.9232	5.85933	9.05313	8.67278	4.06825	6.46686	19.5749	11.256	5.52051	3.58109	20.8689	14.3904	14.653	8.23163	30.42			1.2912	-0.00241
	483.49	6.83749	21.1742	21.5932	16.6311	11.2787	16.8699	7.87906	8.58354	9.43454	5.93248	14.9428	3.27359	-4.2756	18.8634	20.0584	4.53699	12.7623	21.966	23.4086	10.8826	6.948	34.6807			1.2902	-0.00241
	484.707	6.22141	13.3669	6.8768	8.0528	2.71973	28.1272	6.95573	10.1726	8.19739	9.62378	22.533	8.31079	5.79526	14.4453	25.2391	21.7266	20.5311	18.3704	24.3512	20.2361	19.9413	30.59			1.2892	-0.00243
	485.922	3.23669	15.0059	6.83043	18.5711	8.0289	25.2079	9.99397	11.009	13.5984	17.0156	17.6828	13.6847	2.09161	28.8057	7.37097	21.7121	27.2824	20.1058	24.5892	16.9529	28.3701	34.2653			1.2882	-0.00243
	487.139	-2.07269	13.6756	10.25	18.9589	10.7772	4.90298	5.58777	2.12936	5.00793	8.95927	13.1476	12.1117	11.2582	27.2403	-0.80774	15.4258	13.4705	16.1568	25.2889	10.4778	14.123	25.2887			1.2872	-0.00251
	488.355	-0.78265	20.8587	10.0207	12.1213	15.0087	2.59052	10.7452	14.1205	8.49005	9.66216	9.5929	14.6905	12.0294	20.6194	11.5889	17.9037	4.58517	9.3049	24.368	18.6619	28.4354	27.2238			1.2862	-0.00245
	489.571	-2.55215	13.1414	6.63248	8.94141	16.4026	17.8696	15.2074	11.9125	11.3494	16.8314	9.64317	15.1932	9.68716	16.1838	12.7997	28.0175	5.82352	17.6883	19.0186	27.3902	28.404	30.2475			1.2852	-0.00247
	490.787	8.85083	12.0856	16.1635	7.06729	11.1479	22.8104	3.90337	10.4098	15.5527	3.32756	14.2058	13.7269	0.70944	14.5728	3.06396	25.3545	9.92059	22.879	18.3599	19.5182	18.5084	28.4373			1.2842	-0.00252
	492.003	6.99942	15.4904	11.4688	4.535	20.4177	23.4348	5.20215	10.4196	16.0507	6.10364	4.66208	19.9125	2.40637	13.1941	-2.77252	12.8216	14.1263	20.0411	18.7246	11.0213	18.3612	25.7559			1.2832	-0.00249
	493.218	-0.72842	7.16978	10.6464	11.3297	22.7151	18.2661	5.7478	12.414	4.12077	10.6237	1.50685	9.0929	3.6131	9.66803	15.8113	12.3347	15.7216	13.7565	23.1069	7.77635	16.5273	31.9114			1.2822	-0.0025
	494.434	7.49542	12.2119	9.23741	16.4203	11.5972	7.23923	-1.01361	13.5163	4.38231	17.1519	14.157	3.99036	8.83643	13.3113	12.0145	5.79803	5.44473	13.0462	24.8849	16.5927	4.87531	33.7416			1.2812	-0.0025
	495.648	5.54492	13.2186	17.361	18.7781	10.5911	15.1173	12.74	13.4173	4.57654	15.2913	10.3401	10.2677	11.8697	5.18927	17.5859	10.7423	10.2823	20.1262	30.5355	19.6149	6.59277	32.3813			1.2802	-0.00248
	496.863	12.0162	18.8111	20.079	8.009	10.6938	8.28247	17.4176	11.1422	1.14349	12.5274	16.5429	9.90996	13.8298	15.3496	20.6877	13.9668	25.3608	21.2177	18.1237	23.5936	17.399	24.2706			1.2792	-0.00247
	498.077	3.70721	20.5722	10.2617	4.33612	23.6635	13.8707	9.80737	19.2482	7.86765	8.88145	19.5826	14.3282	3.01385	16.7786	9.54083	12.9743	8.11087	22.4855	24.1275	22.6396	20.8383	25.8212			1.2782	-0.0025
	499.292	15.7661	19.1682	3.91493	2.46646	21.85	24.8561	13.8823	19.5261	3.60655	17.8595	11.83	8.38947	5.73175	18.785	17.8173	21.126	9.32578	24.8797	27.798	27.3945	17.507	32.1894			1.2772	-0.00246
	500.506	16.4667	18.593	13.886	10.0552	8.00177	23.2748	10.1544	15.291	8.45125	13.2153	7.70325	20.9567	10.6277	14.0191	12.6171	15.6967	15.1934	28.5864	33.9553	20.5865	23.9104	32.1357			1.2762	-0.00249
	501.719	1.59833	13.7705	12.0288	14.7543	6.73264	25.2008	6.13275	9.11878	15.6859	10.1071	15.101	17.6968	13.4578	14.7938	14.6301	21.1996	17.9496	16.7833	29.6131	26.0122	28.0821	27.9733			1.2752	-0.00252
	502.933	-5.35913	13.8219	4.60646	13.9629	19.8357	18.1843	2.30643	10.7793	4.79359	11.9668	14.9491	12.9989	3.40991	22.8369	16.0385	19.8745	14.4597	25.8058	24.1988	28.2652	23.0793	28.5885			1.2742	-0.00245
	504.147	12.6484	19.9252	3.18904	5.427	18.326	13.5871	7.94347	16.9178	19.3884	5.00429	8.24164	14.6881	1.93515	13.8717	26.9463	14.2707	19.1575	31.4428	24.4253	21.941	19.1763	27.6379			1.2732	-0.00256
	505.361	5.28888	16.1754	10.7946	12.2307	14.9448	10.4845	17.6319	9.29521	11.4679	3.41776	10.8628	6.54936	7.4046	-0.82999	20.6763	11.6369	23.3271	27.0123	22.9854	19.9578	12.149	36.8598			1.2722	-0.00254
	506.573	11.4005	7.89941	8.92516	9.92212	7.811	15.8036	25.9558	6.13082	2.71657	12.2403	7.84784	-1.04956	-1.61755	15.0872	9.27777	8.08414	27.6083	27.679	23.9443	20.1197	28.5843	40.3909			1.2712	-0.00244
	507.786	4.9631	16.5354	3.26376	5.2872	8.86176	23.3483	11.0702	12.4912	2.2887	15.8651	12.4878	8.39961	3.49649	24.4239	7.98846	13.2056	21.9893	25.0794	16.2241	16.0923	15.3607	33.0479			1.2702	-0.00253
	508.999	0.44992	13.2435	12.6105	13.778	16.662	22.5257	7.9502	19.7159	8.81047	19.0623	16.031	8.51981	6.47485	21.3452	13.1966	8.00519	18.7312	26.7483	31.5737	23.64	10.1594	35.1934			1.2692	-0.00253
	510.212	-1.68417	11.5965	5.0015	16.9457	33.017	5.129	12.7827	8.48502	2.31538	11.7159	16.0473	9.86705	8.96362	20.6851	13.9929	10.0529	23.843	19.2707	29.5151	25.2613	17.4955	35.9148			1.2682	-0.00247
	511.423	-0.80307	19.2725	-1.24431	16.7433	22.7167	6.23914	18.4459	6.43147	2.83104	5.13708	14.2616	15.4511	9.745	21.0979	15.0707	10.8885	11.3983	23.4735	23.2422	25.2914	19.5428	29.2126			1.2672	-0.0025
	512.635	18.7603	12.3255	11.2292	18.4719	24.5772	-1.35583	10.0328	10.4851	-1.38898	7.0701	13.7316	17.1724	15.1997	14.7713	26.0247	6.25146	-0.46954	20.3289	18.8083	27.1014	27.0649	27.6345			1.2662	-0.00258
	513.848	16.5439	7.89377	15.665	17.7784	12.9985	10.1363	12.2804	19.1432	7.59883	8.1976	10.1593	7.40874	7.7439	11.7353	19.2932	20.9686	9.66461	20.105	19.3374	24.5867	24.8126	34.0769			1.2652	-0.0025
	515.058	-1.46127	12.5919	12.4143	16.481	11.4589	21.7993	11.5127	11.4227	2.61223	9.19925	11.4088	7.37387	12.3909	13.4972	1.88385	21.1616	20.0652	25.9854	13.1591	29.5092	28.4007	34.1426			1.2642	-0.00251
	516.27	2.83194	7.19926	14.327	14.1147	20.4261	11.3986	7.67886	10.149	8.09096	-3.099	7.24771	13.5843	10.0313	8.75165	8.02692	16.7259	16.91	12.7476	17.5619	26.7446	30.4689	29.2796			1.2632	-0.00255
	517.482	3.80048	11.3808	18.4722	10.7255	20.7085	11.978	10.4909	16.0801	3.7973	9.77516	12.7195	8.95667	5.85141	11.1678	7.31335	4.71939	7.37759	12.5783	16.1237	34.4928	32.7037	23.3187			1.2622	-0.0025
	518.692	9.93137	6.54938	16.1679	14.6445	24.7469	10.6566	4.90677	15.1049	6.88707	8.36156	12.1582	14.532	9.28833	15.3929	17.067	2.9068	16.4738	8.83554	15.1042	28.977	22.0534	25.1098			1.2612	-0.00257
	519.903	4.43869	11.4612	6.26321	5.52576	21.5995	17.0556	7.8636	2.4406	8.88823	14.1817	12.08	14.9594	6.81494	16.0206	10.916	12.1705	22.856	24.8504	16.9178	23.0082	16.8576	34.9384			1.2602	-0.00255
	521.115	4.31445	13.7014	19.4092	14.4724	7.54639	17.3989	4.92244	3.14199	4.32869	8.23088	7.43263	7.08398	4.47128	0.14395	5.2995	-4.80563	17.7332	17.0401	30.0555	19.3745	17.9113	31.7322			1.2592	-0.00262
	522.324	10.5086	11.5905	16.2888	20.4723	-4.40448	14.2515	6.34416	4.89258	3.22044	19.8154	11.7493	6.37436	0.05463	7.18436	4.56415	-5.48587	18.1448	16.9981	14.6259	14.9293	16.8228	41.9644			1.2582	-0.00254
	523.535	4.19534	10.5031	1.80023	9.36957	4.17905	8.98969	0.41699	5.12866	5.36043	2.46959	10.4736	11.769	3.75073	3.68433	6.52222	5.63824	16.4697	15.338	20.6516	12.8576	7.85843	42.451			1.2572	-0.00249
	524.745	-0.59146	14.6009	7.70839	0.87726	1.36398	16.1643	11.8679	15.2283	11.5483	12.0635	15.4363	10.5645	5.11084	8.02914	1.43762	12.9034	10.2582	17.3144	24.5572	17.589	21.0888	39.8042			1.2562	-0.00269
	525.954	-1.90479	13.5459	15.8033	3.45343	13.0504	6.07547	2.8248	6.48664	5.18179	7.14882	12.2932	5.5661	6.6199	1.79785	7.84924	18.8116	16.5276	16.7045	20.2927	13.6735	26.8139	35.9978			1.2552	-0.00259
	527.164	-0.20245	14.7633	6.80319	-2.11386	15.8073	-3.48074	1.14493	9.53775	8.15541	1.64966	4.79724	-3.77921	1.94293	4.27725	4.4903	13.623	15.91	16.8323	17.3583	10.0037	24.4927	44.0379			1.2542	-0.00249
	528.373	4.5444	17.6969	-5.4761	-0.58063	17.1688	2.50467	1.42715	12.9686	6.08446	-2.92728	-0.53539	-9.72455	-3.47992	2.47354	7.51758	14.9625	10.3211	5.73172	12.024	6.9097	5.58578	38.7688			1.2532	-0.00261
	529.583	1.08987	2.12305	3.27759	-1.53177	5.94193	5.39484	14.6537	8.17295	0.31583	12.29	2.49612	3.96227	3.42618	11.8246	8.94427	16.0342	22.2643	10.8879	19.4909	16.9476	11.2434	31.1036			1.2522	-0.00255
	530.792	1.15698	9.11845	12.0792	10.0267	-3.21429	-1.17126	1.29935	6.35363	8.1434	10.9698	11.2677	15.828	-3.0755	30.2495	6.04028	3.41498	24.8744	17.9409	18.3228	19.5168	18.8452	27.8264			1.2512	-0.00253
	532	13.7007	4.87816	-2.24014	-2.18622	-2.3898	1.18436	4.22321	14.5172	7.41574	10.4527	14.4254	5.83875	-2.16302	15.3913	11.3255	3.69876	24.4842	20.6423	13.0136	19.5012	22.7086	25.883			1.2502	-0.00259
	533.21	7.74817	1.5685	-2.03738	0.43262	-3.48944	2.41992	-2.2245	6.68149	2.87042	-0.56349	4.82048	10.7977	8.88559	23.1667	11.2742	12.9919	26.2172	24.9658	12.3148	11.3995	11.0275	18.3232			1.2492	-0.00257
	534.417	-1.3728	7.10196	-4.18066	-6.71088	-1.69836	15.0302	5.23788	15.4878	8.44691	0.43016	1.53456	8.48744	6.41953	11.5163	12.485	17.3899	14.5617	24.0037	14.0209	16.2494	11.6559	21.4373			1.2482	-0.00254
	535.626	-5.584	6.65709	0.55629	-3.89355	5.91367	12.8506	7.49275	9.09252	3.41391	6.78369	6.85002	6.70541	6.68167	17.2745	9.39233	21.6172	18.7834	16.3706	22.5463	16.3735	11.7529	35.4872			1.2472	-0.00258
	536.833	7.55148	19.0485	-13.8837	2.93848	2.7095	10.4607	-4.99815	9.63717	10.6556	11.3759	16.4952	11.4802	-1.2868	15.2127	3.50787	11.8205	36.1449	19.8211	31.9097	8.77924	16.4783	28.548			1.2462	-0.00257
	538.042	8.47177	9.77159	3.42659	6.73642	7.01245	5.06503	1.21147	15.6679	12.605	8.95305	4.99791	11.7773	-0.60208	10.5036	10.3218	6.21313	31.3315	28.6115	27.2835	12.9573	16.1807	40.9374			1.2452	-0.00255
	539.248	3.61267	-2.72913	6.90994	0.3381	12.9772	15.2451	10.9733	18.3877	12.9103	13.2848	9.59613	18.115	3.75717	10.7817	14.1808	12.3906	30.2677	24.2465	24.7542	24.5514	12.9646	41.0512			1.2442	-0.00259
	540.457	2.08755	-0.87398	1.92775	7.51581	8.58621	-4.37839	1.92574	4.63643	-5.47824	11.8545	5.75691	7.79114	2.9837	17.5713	11.2964	16.6265	30.8473	22.0996	23.0423	16.8176	9.13165	37.9817			1.2432	-0.00254
	541.663	7.78204	5.22537	11.0387	11.1443	1.57809	16.4379	1.83339	9.3895	-4.3434	4.81877	14.9609	1.97397	1.83878	21.8101	9.59015	17.5422	24.5825	20.6012	19.0274	22.8606	21.0576	32.3446			1.2422	-0.00259
	542.871	1.27042	5.01749	2.19098	7.37576	10.8233	26.6375	4.9297	8.76206	-1.36786	5.08273	13.4227	12.097	10.0952	40.8965	21.3733	18.4723	37.4908	35.7618	26.9969	31.6574	23.5017	29.7851			1.2412	-0.00256
	544.077	7.94055	15.008	8.63852	-0.15988	10.6435	15.5622	-0.90169	7.34804	6.67213	9.80907	15.7917	15.6399	5.22327	37.6471	16.5756	23.9832	33.6369	42.946	31.0625	14.4966	18.6066	30.0728			1.2402	-0.00254
	545.284	-1.50446	14.6861	11.3145	4.5675	15.774	7.8591	12.6065	8.14789	8.17978	6.56982	16.1743	11.2039	4.95178	24.4584	18.8414	22.7725	38.7942	35.9912	24.0165	23.6994	16.0019	37.5335			1.2392	-0.00259
	546.49	3.61432	15.4608	4.98782	4.34781	12.8906	10.0132	17.4321	8.72505	9.00993	7.37152	8.66098	12.9597	12.7549	34.0567	22.0283	22.7467	30.6312	29.3812	21.1586	29.3216	25.8565	27.5434			1.2382	-0.00256
	547.695	-1.50912	11.164	2.01146	-4.00992	15.0064	21.3134	17.0532	-0.26007	7.58319	11.3074	11.0113	9.82852	15.9056	32.8569	27.0125	19.8519	47.5992	29.2849	24.8679	25.391	17.2125	28.7857			1.2372	-0.00261
	548.902	9.52545	12.545	7.46669	0.19254	24.5437	29.6542	4.85297	9.72341	2.62184	14.3874	14.8861	11.1405	19.0069	37.5659	41.5491	17.9766	45.4573	36.3767	46.0057	18.4893	22.0098	31.7758			1.2362	-0.00259
	550.107	6.64279	15.4964	11.8403	12.2439	26.9142	25.77	14.6221	14.0051	7.13907	9.19176	4.64716	12.3532	18.4589	34.213	38.6068	20.3951	48.7533	33.4842	39.5695	24.9404	25.8313	31.9324			1.2352	-0.00262
	551.313	4.73407	23.2066	16.4634	10.6794	23.9142	10.6203	10.4099	10.1899	7.97031	9.07224	11.015	20.0321	10.8915	30.0429	35.874	25.8979	42.7444	29.7366	34.1658	19.1182	30.8865	32.5607			1.2342	-0.00264
	552.518	-1.14984	17.8184	21.1429	6.07895	26.8154	22.584	7.14919	21.1654	12.385	13.443	20.0392	16.7178	19.6648	41.2328	40.9973	17.1606	52.6553	31.8149	35.9314	21.0694	32.2811	37.8724			1.2332	-0.00262
	553.724	3.28024	27.1489	12.117	20.5806	16.3842	15.969	9.65218	11.1521	15.1049	7.24249	9.70737	20.1595	17.6289	49.7044	44.709	39.2176	59.9324	45.8672	41.4443	32.8442	26.4771	47.4415			1.2322	-0.00263
	554.928	11.965	24.6629	3.03952	12.8553	13.2432	15.0463	10.5205	16.1601	4.88133	15.704	15.2386	9.07407	23.6127	51.7032	42.7569	40.6165	60.9722	55.1102	43.1044	31.4264	31.0462	48.9136			1.2312	-0.00264
	556.133	8.53488	21.5288	8.76367	16.6811	24.7088	11.0681	14.6256	9.58753	7.84918	13.0731	12.2897	26.3876	17.3593	45.4098	39.4121	35.7556	56.4392	57.2382	45.406	32.0005	24.3094	47.5468			1.2302	-0.00262
	557.338	22.8996	18.0123	14.8034	21.1411	17.6379	18.4694	27.4442	9.36992	10.6551	8.69624	23.2752	25.2162	27.3657	50.2473	55.8866	34.1519	61.9763	49.3982	48.2899	45.3567	19.1593	47.8141			1.2292	-0.00258
	558.542	15.8402	31.3495	20.9866	21.4412	22.1045	25.121	20.1534	11.2441	4.25597	3.78044	17.755	23.4555	12.1569	50.0638	49.2142	41.3171	75.4722	54.054	51.7831	40.1002	16.8715	53.5219			1.2282	-0.00266
	559.745	11.6956	33.9312	14.7733	21.2113	24.0425	35.707	22.545	14.7274	7.2749	9.00969	11.158	22.9786	21.0779	41.9003	51.2252	41.5793	63.293	56.4266	56.3696	32.8108	26.0724	59.5479			1.2272	-0.00264
	560.95	26.0002	31.531	22.1898	22.8847	31.5713	27.5867	30.1735	18.6006	5.32253	16.6734	10.8678	26.7919	32.8069	46.9706	44.5045	34.2238	66.3782	66.8004	63.2947	39.2429	44.513	60.3009			1.2262	-0.00253
	562.153	25.7134	31.9482	33.0788	19.4352	21.1124	37.4957	26.1214	21.9385	10.1529	20.9124	17.0436	32.8028	47.3157	59.7019	38.8178	54.9443	70.9451	60.201	62.3349	42.4771	56.1309	60.6219			1.2252	-0.00265
	563.356	20.2616	36.1113	24.9294	28.8057	27.7521	28.5522	16.8368	14.9002	11.5849	16.6393	18.789	18.8587	31.9114	62.3461	38.1315	57.2248	79.889	62.4556	69.7266	46.9649	61.6349	60.8338			1.2242	-0.00264
	564.561	26.314	28.4873	28.5038	29.8317	37.9128	27.6645	36.2652	15.8648	8.52229	15.7513	21.6027	29.8516	25.9411	50.7202	54.9816	51.1087	73.2463	76.1163	68.6479	62.7536	62.6996	62.1857			1.2232	-0.00258
	565.763	17.107	37.8758	32.4666	38.0925	53.6636	47.827	38.3137	9.81533	5.68773	10.1986	12.3589	40.5361	30.1396	47.4163	53.8187	51.9303	82.7192	76.4637	79.6274	64.4439	55.7161	65.8243			1.2222	-0.00262
	566.966	19.663	42.2831	35.0741	38.1035	39.4622	59.9991	40.843	12.9094	9.75728	13.4048	24.7915	34.2286	29.3262	56.2683	54.1891	64.2411	84.6082	77.9922	87.4754	59.942	66.7474	60.851			1.2212	-0.00265
	568.168	31.4539	44.3422	44.6502	54.0257	52.7974	63.5356	34.2808	10.9486	12.8383	23.1673	29.8369	26.8868	34.5087	68.4453	67.7427	67.5429	83.8673	88.7017	85.9917	67.139	61.088	74.7703			1.2202	-0.00256
	569.372	50.5639	45.1203	37.4052	54.9813	62.0236	77.0231	47.4795	21.4516	15.3932	14.1631	34.0539	43.7401	36.7083	68.8961	59.3046	62.123	82.4307	103.279	97.3487	70.2861	76.69	83.1911			1.2192	-0.00261
	570.573	44.6685	60.7508	46.5225	57.0276	75.844	77.3236	61.6032	30.1911	17.5952	30.6018	30.157	46.0638	36.9378	60.316	50.5427	58.8059	91.0286	106.286	101.258	81.6381	97.53	85.966			1.2182	-0.00265
	571.775	57.7801	49.4143	46.0446	66.4072	67.7152	81.8869	67.8338	31.0856	18.251	24.6812	30.5862	49.3665	46.7844	62.0808	62.788	72.4369	104.196	104.114	115.029	86.9669	97.7912	98.7477			1.2172	-0.00263
	572.977	59.7337	50.1576	67.6894	82.604	97.1411	110.353	68.3389	31.9494	16.5465	31.1813	34.2716	48.395	56.216	65.7705	56.8824	76.723	113.451	110.18	126.004	90.4871	97.222	114.67			1.2162	-0.00271
	574.179	60.4422	72.6798	83.9148	86.2099	100.042	111.72	73.2066	31.4992	24.2117	29.9674	41.7946	63.6613	44.2986	70.4841	67.4042	74.7222	104.491	125.313	139.143	119.359	124.712	122.897			1.2152	-0.00266
	575.38	55.0695	76.6487	85.5418	89.0068	116.671	123.546	82.2356	33.2171	32.3951	28.7524	42.5395	65.9662	62.7633	75.6286	63.372	89.6374	123.321	137.382	150.679	123.231	145.034	134.645			1.2142	-0.00268
	576.581	65.7807	88.4404	81.1785	105.632	137.729	127.061	96.5092	40.6161	31.7033	35.641	33.2299	75.0579	51.7271	86.4121	78.5131	103.18	115.093	130.87	150.821	113.792	147.429	156.322			1.2132	-0.00263
	577.782	82.8017	91.6089	85.7189	112.193	149.849	141.137	94.1833	34.262	33.5148	44.0748	38.5857	69.9394	55.883	86.5355	83.7654	94.7488	114.011	146.826	152.438	131.949	155.328	160.821			1.2122	-0.00259
	578.984	105.138	104.666	102.06	123.871	167.454	153.119	103.568	30.766	38.1512	38.1747	38.7588	65.3487	77.277	88.1057	78.5379	96.2784	117.545	147.193	173.417	125.08	160.13	168.146			1.2112	-0.00269
	580.185	100.366	109.719	104.839	127.011	177.623	152.514	105.934	37.7677	34.6395	35.186	47.3753	81.1387	73.1381	91.838	77.0496	92.9218	124.025	142.739	166.796	130.988	170.253	164.496			1.2102	-0.00266
	581.385	91.0074	105.685	96.4021	130.231	175.936	152.245	105.93	40.4498	34.7011	36.9248	57.3116	72.2242	64.3813	90.6451	94.0854	105.814	124.946	157.716	146.578	138.522	169.145	167.622			1.2092	-0.00256
	582.585	88.0879	115.649	88.209	123.394	174.391	145.91	105.238	44.4372	37.1467	39.3987	60.4759	67.8484	59.2576	96.3462	93.2703	97.9414	121.391	155.423	137.097	138.059	174.727	184.193			1.2082	-0.0027
	583.784	106.235	109.389	97.4283	111.601	171.1	128.885	97.763	43.5855	36.6366	34.8534	48.209	65.5772	69.818	99.3192	86.3373	89.3947	117.752	141.648	154.622	133.374	172.332	176.848			1.2072	-0.00267
	584.984	99.8083	100.35	102.137	125.267	160.843	141.678	97.3018	46.1531	43.4866	47.721	47.3248	64.7898	63.0396	88.496	72.5277	92.6461	124.875	126.506	127.563	123.304	162.561	155.257			1.2062	-0.00266
	586.183	94.6912	107.069	92.9872	115.634	164.18	136.28	90.1078	31.7376	39.8212	49.53	52.9606	69.4259	53.8693	87.7518	74.601	94.5335	115.383	124.65	118.932	117.396	142.023	146.939			1.2052	-0.00271
	587.384	103.654	99.0548	83.3029	98.2612	161.34	114.645	87.6357	29.625	35.6305	43.4467	52.1716	65.83	68.3123	84.5704	75.1658	82.4582	119.159	119.551	120.729	112.827	135.369	144.736			1.2042	-0.00266
	588.583	88.6618	91.9829	85.9348	90.5744	140.114	94.2653	81.6574	23.341	29.4705	34.7731	48.775	60.4494	46.0893	91.4649	70.0165	75.6096	112.265	114.723	101.734	102.087	126.958	133.791			1.2032	-0.00265
	589.782	73.2641	84.1299	75.2703	82.9576	119.179	95.2862	71.7146	33.1418	27.0766	31.0752	37.7134	54.6254	55.4594	78.1664	69.1884	78.112	90.163	92.2351	109.369	100.571	119.787	122.709			1.2022	-0.00266
	590.981	62.1423	79.5188	67.1564	87.8428	110.833	85.3775	69.6271	22.2311	21.5553	34.1942	31.903	58.4451	56.1968	77.1496	75.2774	78.6155	104.004	103.637	104.602	79.8429	110.47	110.516			1.2012	-0.00261
	592.179	49.945	74.4604	48.0639	76.5137	93.5883	86.9491	53.9096	22.914	24.7737	28.8109	34.1283	52.0861	42.2753	80.0658	74.8334	77.8878	85.5981	82.764	94.9723	77.0416	101.093	99.1038			1.2002	-0.0027
	593.377	45.4665	65.414	57.216	65.5325	86.1015	76.8821	58.3914	18.7955	24.6154	28.4891	28.3159	40.8498	37.5129	78.3449	47.5246	85.6452	95.1323	92.8435	93.1173	73.0362	85.5282	96.6512			1.1992	-0.00265
	594.576	39.3909	61.8715	46.2588	67.4173	73.5045	79.9527	60.2677	32.3933	16.2932	25.2287	29.6703	39.2561	40.7607	86.9587	64.3281	77.5107	90.9197	86.4663	77.0551	66.4061	77.9228	92.2119			1.1982	-0.00259
	595.773	28.4308	60.2646	38.2738	47.3995	87.3427	60.0583	47.4458	26.9575	16.706	18.6624	25.4547	32.7347	44.0606	78.2556	60.1514	69.1709	81.2399	85.697	73.9352	55.3286	81.5021	97.9818			1.1972	-0.0027
	596.971	44.9395	57.0139	47.6185	50.3688	62.8067	55.8895	54.1803	23.1231	16.8342	26.3172	31.0225	37.229	39.6478	60.2202	60.621	65.3533	90.8834	77.49	74.738	56.357	69.6235	81.3918			1.1962	-0.00265
	598.169	35.2398	54.8789	51.5067	55.5748	58.4623	55.338	53.6179	19.5994	13.3531	19.6934	30.0558	30.8888	41.3391	62.2406	59.4637	74.0497	87.2369	79.8191	62.2895	64.2013	55.2179	74.9277			1.1952	-0.00265
	599.366	37.2278	43.4597	38.7291	49.8864	51.7183	43.0306	43.1335	24.8445	15.7369	20.9486	30.6647	36.9929	34.7294	63.2159	57.7314	73.2049	80.5354	78.4522	55.1144	58.289	61.2695	83.3194			1.1942	-0.00264
	600.563	32.6593	40.9854	38.484	51.3037	50.6878	42.8805	40.9981	20.8754	18.6034	13.7922	31.3413	30.1665	36.26	66.694	66.8421	80.3971	89.803	73.7715	67.5369	63.6867	58.4678	72.9445			1.1932	-0.00266
	601.76	30.2185	46.263	30.1214	46.4767	40.4758	43.2226	41.5648	19.1011	15.3752	13.2157	21.4856	31.4506	21.3527	60.87	70.61	83.0813	80.0147	59.677	76.7161	58.4151	63.033	70.4386			1.1922	-0.00269
	602.957	39.5244	32.4525	41.7721	50.1424	61.6104	39.916	37.4495	17.4397	13.21	14.6302	21.3319	33.6591	27.6396	61.3457	90.4339	64.7614	88.9456	75.0116	66.8709	52.8916	59.6166	67.3361			1.1912	-0.00261
	604.154	42.0028	33.0698	38.7303	50.7936	55.5964	45.7246	30.0583	17.9127	12.5037	16.1586	17.3351	38.7871	38.1986	66.2903	77.514	62.6086	83.6105	78.6914	72.0554	64.9586	48.9617	69.3784			1.1902	-0.00264
	605.35	25.4456	35.8719	36.5436	39.0843	49.7986	46.1992	38.5997	19.0323	12.2979	10.0672	20.2416	34.9103	36.1646	74.7556	76.199	76.8805	95.1914	72.6093	73.5003	57.8764	57.9396	77.0113			1.1892	-0.00263
	606.546	22.381	31.5908	27.8583	54.9965	56.2533	43.6289	43.1251	21.0721	6.15704	17.5828	21.0563	33.5289	33.0519	64.0408	76.7691	83.6794	90.4684	68.9813	71.8079	54.4461	54.8002	65.443			1.1882	-0.00264
	607.742	23.4969	32.4606	32.9923	46.2502	41.6164	33.3077	39.6524	23.6184	11.287	19.6902	18.8165	38.3249	34.4222	68.5108	57.9032	78.3053	99.6234	79.6905	75.1692	47.9777	69.8229	67.2419			1.1872	-0.00265
	608.938	19.0594	26.6133	19.2216	37.2373	49.2939	47.5666	36.3125	20.2894	6.50768	10.7219	14.9876	44.3893	24.2837	74.7195	61.7984	93.1431	94.4637	78.1069	59.618	54.4868	59.551	79.6643			1.1862	-0.00271
	610.134	30.9704	29.4148	40.6381	39.058	47.1047	46.3026	44.6875	16.828	6.14003	11.7476	24.8186	22.909	28.8962	73.243	65.9817	98.5319	93.296	75.3595	68.5406	57.8982	64.9926	67.6347			1.1852	-0.00267
	611.329	29.1916	40.377	38.5267	35.1678	51.8896	46.6853	41.019	19.4796	22.2085	9.78265	23.5035	31.5678	20.6498	73.8303	80.1069	86.7944	99.4462	76.4151	74.8846	71.2083	47.1795	68.7588			1.1842	-0.00262
	612.524	25.2713	35.1741	30.7525	37.1339	59.4097	30.126	50.2742	26.1129	23.0477	18.554	28.9147	35.707	40.4724	86.0353	73.9061	90.8889	104.531	85.322	73.2444	66.503	45.8026	78.4974			1.1832	-0.00278
	613.719	29.1614	36.315	45.0804	39.0094	54.4852	45.1697	39.1821	16.5703	21.2431	10.4936	15.7406	42.2025	37.6852	77.015	91.1043	115.338	112.787	102.982	82.2197	67.0964	50.1658	75.2478			1.1822	-0.0027
	614.914	33.2229	35.6518	41.2486	50.9322	48.7898	51.8923	49.8426	12.931	12.4706	15.2992	22.9281	51.0712	30.478	79.3295	90.3136	100.114	132.622	97.3292	87.9197	60.5667	63.2414	68.1978			1.1812	-0.00262
	616.109	40.2918	34.3594	43.7278	56.0512	56.5217	55.1288	42.0298	7.29391	7.73589	17.3775	23.6326	26.1602	38.3979	80.6647	80.4378	97.2139	128.304	90.3276	87.4135	62.7948	63.3034	65.9407			1.1802	-0.00271
	617.304	35.1011	51.2199	44.2481	46.7904	53.9468	49.1332	54.5846	13.3464	12.3665	15.1498	30.9165	36.3275	45.3308	72.0797	96.0091	110.212	135.344	87.1843	78.1148	73.1106	57.0201	80.5293			1.1792	-0.00272
	618.498	40.9544	60.042	49.4813	42.7465	59.5157	65.029	44.9106	22.7754	15.9608	22.2208	23.0285	32.8128	37.2306	72.1843	88.2444	108.767	138.444	96.3289	83.4037	73.4266	77.5354	82.3411			1.1782	-0.00266
	619.691	30.1949	45.2167	33.6822	34.1995	69.4684	50.1022	44.9888	18.8807	19.7651	17.9751	31.4884	46.4132	38.3633	90.5627	89.9864	110.771	139.106	92.5497	76.1121	81.9163	80.2243	95.3189			1.1772	-0.00273
	620.885	31.2369	42.3794	47.9994	59.9018	64.9854	58.9116	47.5927	16.8165	18.8988	14.8577	21.1373	37.0059	48.1902	89.8597	100.714	124.415	143.494	111.711	90.8983	69.4093	86.0444	91.1802			1.1762	-0.00274
	622.078	39.5659	40.8098	41.4753	69.4349	65.2982	70.0563	49.0768	25.8164	21.2271	23.4598	31.9112	37.2186	44.8439	88.7794	100.1	120.287	148.247	110.54	81.102	80.4169	86.2957	99.281			1.1752	-0.00268
	623.272	46.8873	43.1301	51.7294	71.7602	73.8672	57.6089	58.1754	25.8534	15.5221	23.3902	23.3766	38.5366	50.1987	92.0078	115.515	132.892	157.268	110.883	101.859	76.8159	87.85	100.715			1.1742	-0.00266
	624.465	48.2367	53.448	53.7971	66.1461	84.1909	70.0229	52.6232	13.8482	15.5856	18.7385	26.3776	39.0007	28.0173	107.568	126.841	129.448	158.584	111.575	95.6017	69.2728	105.173	95.9906			1.1732	-0.00274
	625.659	46.9125	49.196	62.7329	64.2592	89.7308	70.4246	56.3664	24.5832	21.1568	18.9701	29.3239	35.6819	39.724	101.453	113.038	136.713	157.51	121.394	108.371	68.5928	99.6624	98.6566			1.1722	-0.00273
	626.85	46.1358	50.448	50.3927	52.1834	79.1836	64.7339	58.1559	26.933	22.0077	31.7424	33.2538	41.8638	41.1682	115.741	117.899	139.037	176.549	116.223	109.165	71.5051	92.9838	101.222			1.1712	-0.00272
	628.043	62.2836	59.5083	65.1429	70.1609	88.1879	65.8204	46.8313	31.3299	23.3769	31.1477	28.9343	51.7211	44.7045	112.458	131.744	143.352	197.149	122.744	98.9648	73.4155	89.6767	110.232			1.1702	-0.00273
	629.236	49.9385	61.2713	63.3999	63.3281	88.258	74.8273	60.8267	42.3954	28.8297	23.3353	44.0669	51.3735	40.3197	115.336	134.048	160.177	186.185	125.173	96.6466	86.6426	107.257	111.13			1.1692	-0.00277
	630.428	45.3122	54.6969	68.1312	75.1437	91.9874	71.4761	73.4288	31.1505	17.5933	16.5866	34.0699	40.2778	49.1937	102.757	133.113	162.649	195.909	122.648	95.7189	80.9462	113.586	107.75			1.1682	-0.0027
	631.62	52.7829	60.5902	70.4402	71.4119	90.3876	75.0923	70.6691	27.7268	21.3419	22.0895	37.8181	49.109	45.0315	121.052	137.919	170.659	195.378	119.275	91.3459	96.0736	114.993	125.08			1.1672	-0.00266
	632.811	61.0434	63.5719	62.6895	78.7314	112.084	85.8784	80.9479	35.8119	24.5276	21.1194	31.3057	40.3892	46.3809	133.624	120.677	166.098	201.218	119.477	100.155	78.7901	119.118	125.195			1.1662	-0.00276
	634.003	52.6381	75.6367	67.0067	72.7048	109.929	83.3551	68.4619	34.1451	28.8206	24.3108	38.1657	52.3694	40.6113	118.481	127.984	174.085	187.997	122.647	101.496	76.1154	113.625	127.428			1.1652	-0.00269
	635.195	58.7127	67.7142	67.1425	77.3987	108.307	70.175	67.6079	32.8393	20.3712	33.3121	37.6601	54.6247	57.1255	133.429	132.207	193.681	206.601	126.272	103.893	82.1077	101.649	126.86			1.1642	-0.00264
	636.386	59.733	61.4451	64.5585	79.7076	104.369	81.6726	70.8263	31.2857	27.9781	38.1798	31.9726	51.3017	52.4272	124.379	125.461	188.704	221.793	120.766	104.852	82.221	115.019	131.289			1.1632	-0.00277
	637.576	45.1449	52.1644	63.6267	83.3307	107.833	89.4229	76.0841	31.8634	18.8094	25.2945	41.0723	64.3756	51.0185	128.512	135.964	207.666	222.078	107.9	104.516	84.9708	114.144	119.428			1.1622	-0.00273
	638.767	52.0729	50.1117	55.7385	77.4464	125.051	84.6866	66.222	25.4956	23.7879	26.8918	38.1299	43.0675	33.1377	122.557	141.242	200.006	225.374	122.355	94.0881	80.0336	98.4653	120.683			1.1612	-0.00271
	639.958	42.9667	59.1187	67.2528	65.4533	119.681	93.7862	66.2165	31.9304	26.6828	25.3429	43.0535	48.6823	48.9005	122.534	125.721	192.115	227.48	121.055	87.9326	72.6002	114.72	112.814			1.1602	-0.00278
	641.149	44.4522	67.4843	53.6023	76.0565	108.718	90.5348	64.9886	30.8206	23.0959	16.9918	40.8659	45.608	49.2619	123.951	127.767	197.922	246.588	125.093	84.6289	75.1635	103.668	124.773			1.1592	-0.00278
	642.338	24.68	57.5561	61.2457	66.6502	112.35	82.1454	78.7616	31.6061	14.97	27.0877	39.9776	43.6422	33.1117	104.352	135.047	197.437	229.553	135.305	77.0944	74.2023	105.263	121.761			1.1582	-0.00269
	643.529	35.944	64.9759	37.7658	84.4066	92.4422	72.3046	58.5167	27.8197	31.9982	14.0398	25.6287	42.3656	45.3814	113.042	129.398	213.97	246.353	127.126	82.036	75.7591	100.305	120.665			1.1572	-0.00278
	644.719	40.5874	58.6031	49.6158	69.7077	90.8131	72.2542	62.0879	22.0865	36.0082	32.1928	36.2959	39.1717	42.1605	110.544	120.056	200.726	225.173	130.316	72.651	78.1025	91.8184	123.066			1.1562	-0.00276
	645.907	38.481	52.0115	46.3083	66.1222	85.9214	77.0007	55.7769	28.0908	27.722	27.6895	37.7984	34.0043	32.0468	114.968	116.392	197.562	228.056	137.978	80.7533	71.0962	101.3	103.207			1.1552	-0.00284
	647.097	39.2386	45.4979	33.6016	62.9943	86.5935	59.2836	68.3298	25.2092	20.7368	30.9379	34.8223	41.103	17.5258	113.17	103.884	184.392	218.323	127.944	68.5327	53.6257	101.59	113.231			1.1542	-0.00281
	648.287	33.2538	57.1979	50.214	57.3232	77.8106	74.515	52.9909	26.7668	18.3239	18.6138	22.7628	37.3695	27.8125	107.053	129.24	185.869	206.058	119.113	72.3848	58.3753	70.2096	99.044			1.1532	-0.00271
	649.475	45.8161	40.311	43.6407	53.9263	81.0539	64.6522	51.3447	19.2147	18.4366	18.2572	33.1678	44.9054	35.8351	98.0056	114.4	178.868	213.989	126.793	63.428	51.0404	86.6061	104.239			1.1522	-0.00285
	650.664	40.6941	39.1168	48.1298	67.3155	69.5365	50.0313	51.6219	27.0569	19.6625	21.0097	30.502	25.4873	36.3585	93.7882	121.867	171.222	216.031	123.8	68.9732	50.1934	80.2563	88.7176			1.1512	-0.00278
	651.852	19.5453	45.2569	19.1934	55.3511	75.8465	48.6993	42.3028	22.5278	17.4132	29.6788	18.7118	38.7167	33.7539	80.9442	98.2667	155.708	205.337	98.1466	73.6068	44.0316	72.1793	92.3965			1.1502	-0.00271
	653.041	20.1922	38.2488	48.9143	51.9066	74.9467	55.9721	48.6901	28.2056	26.5771	24.978	32.1944	26.3669	27.464	91.4036	104.028	158.962	194.2	102.452	59.6283	48.6281	67.5252	91.1138			1.1492	-0.00278
	654.229	25.1563	38.9389	37.1736	47.8364	64.5731	48.6697	50.8751	18.9137	24.0359	14.5128	31.213	46.9108	28.8932	95.2154	90.4417	156.95	192.491	104.277	50.7282	52.4561	60.4041	78.5726			1.1482	-0.00277
	655.417	33.2036	41.7885	23.3718	46.8767	67.2703	31.2756	46.83	19.7848	28.5781	25.6338	29.9394	43.5383	20.3896	81.6275	101.212	152.757	190.496	114.074	53.1198	55.187	68.4072	69.0823			1.1472	-0.00285
	656.605	33.0503	29.9726	34.6046	44.5685	61.596	38.4107	32.3777	19.6634	21.0772	17.9732	28.4516	44.7274	29.0573	73.7249	91.5986	139.004	168.485	87.4467	61.604	51.9716	71.3512	73.0431			1.1462	-0.00282
	657.792	44.2941	28.3318	31.5119	40.8343	60.339	41.2184	36.5519	18.4411	19.3477	14.3058	23.1471	35.0731	30.5351	64.6797	94.5805	123.67	145.388	87.0745	54.4556	49.3038	63.187	63.125			1.1452	-0.00279
	658.98	24.2953	16.5107	19.801	26.7638	43.7278	39.0425	34.7362	20.7426	9.27977	13.5437	31.631	32.9245	17.0963	66.4087	90.8613	121.825	148.79	83.4857	35.6471	53.9714	51.5757	69.8009			1.1442	-0.00285
	660.166	29.2643	34.7716	20.1242	39.097	53.5472	36.8569	35.1805	24.0916	10.6543	8.44247	25.1198	36.6133	22.9422	69.6311	104.842	106.27	140.807	72.4078	45.2438	33.0421	55.056	69.1381			1.1432	-0.00283
	661.354	17.3229	30.9403	17.3665	37.108	56.2519	32.8499	35.2611	18.3479	8.32983	11.3492	29.3683	29.5659	16.7327	55.4497	79.1587	120.182	122.156	71.1464	47.6665	37.7155	36.9598	62.1923			1.1422	-0.00282
	662.541	14.4544	40.8162	18.687	43.1018	42.0564	50.3154	36.9599	22.9742	7.01476	21.3083	22.5415	41.35	20.08	71.9766	72.8035	97.6051	128.952	82.2721	50.4057	35.3831	34.2542	57.0957			1.1412	-0.00295
	663.727	33.8468	30.5321	17.5066	42.3874	44.9868	38.9983	31.6469	21.4668	10.065	19.0001	32.603	32.7095	13.5842	56.2947	78.9648	91.6254	111.806	69.0787	35.2323	24.8585	45.45	61.4268			1.1402	-0.00287
	664.914	17.3104	21.9517	14.1129	41.7194	38.2837	32.9913	28.0997	19.1444	11.1707	19.8376	25.6069	20.0287	19.1757	60.1541	51.505	101.606	97.9479	67.8177	44.4447	29.2194	43.5057	58.5321			1.1392	-0.00282
	666.099	9.92265	19.689	22.9119	37.2327	41.368	29.7722	29.4243	17.8886	20.0098	15.1793	23.174	23.6292	33.7607	43.9228	44.7455	95.599	106.613	59.1936	43.4472	34.5867	38.1762	67.1802			1.1382	-0.00293
	667.286	26.0264	19.9362	25.3138	30.2336	42.6782	20.9775	36.5148	14.8303	9.82782	14.3491	15.0016	34.1574	18.17	73.4386	57.956	90.8604	103.051	59.092	12.9788	32.247	26.901	61.1096			1.1372	-0.0029
	668.471	15.8825	13.9921	13.4353	31.1817	31.4136	41.8705	22.8739	17.9899	8.22501	17.1923	12.6485	24.0639	10.4839	64.6236	48.6229	88.1151	105.692	58.9442	40.3976	33.9579	31.4117	57.6801			1.1362	-0.00283
	669.656	13.5046	16.0113	18.8471	23.1015	40.9609	14.6219	28.1803	19.6389	24.2057	17.9296	17.8654	22.2759	12.2546	57.4719	43.8594	63.9064	82.6387	49.3607	25.0529	30.8094	17.5478	52.1205			1.1352	-0.00295
	670.842	18.9898	16.161	8.40622	21.0534	26.8405	15.8022	24.2971	15.3923	13.2086	14.0093	8.19794	20.2225	2.38446	52.5713	46.3207	65.4986	80.6709	57.0564	23.6331	33.7544	17.7823	51.3082			1.1342	-0.00294
	672.027	26.7166	21.4467	6.97914	17.4337	35.3796	13.1385	40.9308	17.6404	8.18114	17.8445	-0.12581	28.1424	11.1519	47.0318	53.7214	68.8571	74.4929	56.8382	25.8436	33.6902	33.3658	43.0764			1.1332	-0.00301
	673.212	16.8012	17.7415	6.44911	13.0096	26.6064	35.383	18.2804	16.754	13.6178	16.4344	17.2149	25.4208	13.43	48.9135	24.3119	58.0002	79.3419	30.9421	32.2907	25.407	32.9167	45.2943			1.1322	-0.00305
	674.397	-3.36044	23.4826	13.2941	21.325	28.2129	26.4557	13.6221	16.7189	12.9052	13.1724	20.3115	30.4786	26.2169	48.9424	34.6458	66.3169	62.2017	29.4872	23.5294	29.0465	14.8409	46.4699			1.1312	-0.00312
	675.582	10.4837	9.81779	18.0539	22.17	34.8591	29.7546	13.7127	19.6609	8.70374	1.57909	12.7382	19.9128	5.87949	22.7533	15.3495	56.1613	66.6566	31.7045	29.8057	39.5321	23.2519	46.2001			1.1302	-0.00305
	676.766	21.2992	26.8639	14.4484	11.873	37.2694	14.7571	25.7968	10.4633	9.52695	13.0461	22.388	28.5023	2.33545	44.9734	41.6965	54.8349	64.3421	42.9577	22.8913	28.9082	25.5795	39.949			1.1292	-0.00314
	677.951	25.7267	10.7484	11.636	6.17871	30.3007	28.4642	4.25906	12.2401	-1.883	3.13577	7.53877	18.3493	0.1463	26.0685	37.2163	53.3534	60.9708	29.4653	19.1766	26.0365	27.8778	33.7621			1.1282	-0.0032
	679.134	1.45622	24.2834	15.3187	-3.48795	27.3505	16.7783	14.3864	14.4905	16.415	6.13049	20.4531	20.7025	14.9993	35.0158	24.1893	69.3609	62.862	30.9536	5.19305	28.7455	27.4133	38.248			1.1272	-0.00327
	680.317	13.4844	13.3085	10.2801	20.5817	15.8888	4.70737	15.2525	12.173	8.18433	9.06932	13.7306	21.305	15.0458	37.9551	19.089	42.9991	60.199	35.2121	17.541	25.1754	24.9355	44.4563			1.1262	-0.00327
	681.502	7.37659	19.9342	6.65894	21.4921	18.9582	21.965	26.2649	7.1035	8.60907	14.013	17.7804	9.31819	7.38425	32.2904	27.6425	33.3282	35.8445	22.4022	14.6991	17.1446	22.0012	40.3667			1.1252	-0.0033
	682.685	9.19077	23.0634	14.4627	13.52	31.6601	4.70468	15.6901	10.505	13.3206	15.9973	8.18269	12.9194	5.62769	30.3978	32.0351	53.8244	68.1194	29.1449	26.0471	32.3471	30.9038	37.5432			1.1242	-0.0034
	683.867	4.36417	16.7353	11.0647	9.39867	19.2127	-1.34039	15.4827	3.3301	14.3717	9.85767	15.1437	14.0549	5.65533	23.0692	28.3203	45.677	59.956	32.9326	33.6784	21.6855	31.7306	50.1261			1.1232	-0.00338
	685.051	10.4545	13.0838	5.15489	15.573	3.0004	11.233	5.10828	2.58753	6.71165	12.8388	15.6866	17.9059	4.82483	35.3596	27.7532	49.6045	52.852	36.3868	25.9717	29.6244	23.6447	26.9599			1.1222	-0.00342
	686.233	8.74274	15.1397	8.60988	22.0746	31.9612	12.4532	23.8676	6.96232	12.0278	9.96742	23.1723	20.856	2.43915	36.914	15.6684	34.686	33.9453	40.2867	25.879	28.375	22.9842	26.8351			1.1212	-0.00351
	687.416	10.9156	10.7068	11.2227	14.7444	19.2256	24.8813	24.4937	16.7215	15.6566	14.0068	4.5231	23.7495	19.277	38.8274	38.9981	41.2013	36.1688	32.444	26.1601	27.5586	16.4487	39.2305			1.1202	-0.00351
	688.599	-0.93422	4.06181	8.5918	10.251	16.8478	11.0018	27.8421	8.71582	7.73138	15.3326	19.1404	23.2953	13.7472	31.7487	15.3685	39.7491	42.5052	41.5734	30.9427	28.1471	4.02492	30.1887			1.1192	-0.00352
	689.781	10.154	4.17747	1.97594	10.9461	23.4206	6.84827	25.8684	11.1969	0.04547	10.4578	-0.99677	24.6452	5.04529	24.0221	30.5361	29.6351	24.0261	36.3026	15.9675	21.5621	12.6201	33.557			1.1182	-0.00366
	690.962	15.8102	15.6237	16.988	3.71753	22.2397	8.42566	17.6216	15.474	6.23625	1.32529	22.7294	18.6643	4.9473	43.7874	5.43307	25.0865	48.3797	27.9817	8.54549	28.7119	13.6554	26.539			1.1172	-0.00367
	692.145	11.8841	6.27635	7.442	10.3683	27.3905	10.5762	23.4696	12.2954	7.31238	8.2032	13.0715	13.973	15.101	29.4575	12.0068	32.0487	26.9057	22.8664	13.7425	23.6882	11.5634	32.9173			1.1162	-0.00368
	693.326	5.83165	10.2722	8.70848	8.15898	31.11	11.194	23.54	11.4354	4.34534	3.93951	24.974	13.0736	12.8662	15.9456	33.3707	34.9579	36.305	28.3357	13.5844	24.8472	19.8535	22.4142			1.1152	-0.00381
	694.507	9.65636	9.70695	10.4021	5.7142	27.6543	-1.57697	21.9765	9.53119	6.31566	15.1692	14.5091	9.89644	19.5115	37.0407	14.4601	32.2906	32.9911	16.0191	32.2218	2.17972	24.9342	24.9181			1.1142	-0.0038
	695.688	1.01715	11.4764	17.0918	6.8389	30.5281	15.2451	23.8499	5.00219	5.33444	6.13759	7.75261	12.0885	24.3748	35.0266	26.5168	41.6858	30.6201	20.0486	3.33565	17.8597	9.29184	27.3428			1.1132	-0.00382
	696.87	6.7393	15.779	9.85587	9.16133	11.0409	7.90164	3.85765	8.24325	-1.66922	5.20984	13.3982	12.562	6.06036	29.1253	37.6512	35.9056	44.2082	10.4383	6.34419	17.1118	16.2011	17.1673			1.1122	-0.00392
	698.051	2.14421	1.37093	3.3396	11.6618	13.4287	12.4127	14.9299	12.8272	2.33759	-1.4989	16.6011	4.85852	-5.85144	11.065	45.2719	39.6536	28.4478	21.3209	9.35889	23.2215	3.27567	30.3997			1.1112	-0.0039
	699.231	10.8308	7.8703	15.4119	-3.87674	10.7285	-1.17581	15.9937	10.2737	11.9301	15.1503	27.9954	11.2501	18.2094	23.8535	19.8638	33.3888	39.346	16.2954	13.0277	14.3621	18.9181	14.6894			1.1102	-0.00396
	700.411	-1.5466	15.3083	0.85213	-0.88304	6.41562	11.0415	4.98128	12.5975	13.6752	2.64392	11.0358	26.725	6.35306	17.2348	19.7591	31.4034	16.543	25.9878	8.85793	23.1063	15.9684	32.6644			1.1092	-0.00399
	701.592	18.0642	12.6833	17.0025	14.4142	21.1974	6.98599	20.0079	11.2663	5.1644	9.02585	5.99028	15.9941	6.36475	10.062	19.1719	33.9277	30.172	19.9996	12.6358	10.7277	16.0363	20.8921			1.1082	-0.00393
	702.772	2.17255	8.56465	3.82935	7.18217	4.80807	12.3678	8.71086	9.67168	8.36487	8.46738	8.70006	-0.60068	-0.21603	20.3539	15.383	33.8241	32.9926	10.0551	4.30182	16.7743	12.5131	28.7607			1.1072	-0.00405
	703.951	14.4485	4.83229	11.3426	11.535	36.9704	2.92783	10.3722	-1.34337	0.707	7.36253	12.2569	19.7656	14.3307	17.7757	13.2892	21.8117	33.3437	18.0515	7.84894	11.8381	2.94762	29.2841			1.1062	-0.00404
	705.131	3.50658	-0.97421	1.19987	5.01711	18.1133	9.05685	12.5934	5.31397	8.30072	9.02551	-0.66609	13.6442	20.7343	18.5473	41.632	24.2459	40.4228	25.381	13.5327	10.5116	2.48975	26.6153			1.1052	-0.00396
	706.31	9.12714	1.55754	12.1305	16.9229	6.66571	2.76001	18.3368	7.62246	23.7737	0.23561	22.7412	17.2728	14.0833	28.0816	6.62402	28.1593	2.89743	10.4194	4.61952	10.5337	11.9044	10.3305			1.1042	-0.00406
	707.489	22.0854	10.8528	10.7127	6.59061	4.14417	-5.72639	25.3038	26.9236	4.56464	15.8986	9.01801	1.01057	6.51584	25.1227	17.4604	21.017	3.91486	17.9838	19.1307	9.03662	14.7337	25.4059			1.1032	-0.00408
	708.669	7.06874	20.9589	-3.51817	-6.97548	6.76999	2.03204	-2.23355	2.55903	13.6105	19.0518	11.8775	25.1756	-2.8588	28.3145	9.0762	15.9863	27.0032	22.5934	16.1465	2.84024	1.4724	28.3724			1.1022	-0.00407
	709.848	29.0824	8.64714	17.2231	-2.42409	-2.07578	0.8374	0.32921	21.5263	12.3137	3.9395	8.52859	11.2747	16.0298	50.3411	34.1852	15.3797	15.4091	22.3387	20.0003	14.3349	6.1619	21.1967			1.1012	-0.00416
	711.026	23.2985	10.9145	10.0696	26.2858	-1.29724	11.9036	10.195	7.47266	14.3641	13.6042	4.5818	22.0338	19.7097	28.1894	3.21335	35.2262	17.2374	13.1218	2.16718	10.7449	15.42	16.1452			1.1002	-0.00414
	712.204	10.5311	15.0863	13.7804	13.7783	5.55911	6.68304	17.0142	17.0703	23.7887	18.3062	4.83517	10.9771	15.3029	19.1844	37.9008	33.767	14.0395	25.5669	11.6853	19.5411	4.49159	29.7879			1.0992	-0.00417
	713.382	17.0234	4.90651	10.1617	2.30952	25.5312	15.2417	-3.5714	10.3042	10.1579	4.99434	10.798	11.7675	15.1505	30.2612	16.2065	16.1942	26.1243	19.5659	5.12779	9.30063	22.7607	16.6696			1.0982	-0.00415
	714.56	0.44917	12.7531	-11.5107	24.2023	15.1628	18.9205	16.9232	11.3377	10.6668	16.2114	6.38904	5.88409	9.91953	18.4296	7.80756	21.8057	31.0857	8.50089	6.16249	8.0498	0.72127	22.9958			1.0972	-0.00421
	715.738	9.37146	6.80191	9.21721	8.42674	9.13202	2.33131	8.25305	8.03422	14.9859	-1.02646	-0.31595	27.1098	0.51578	15.5056	23.0048	21.5695	29.4009	15.0878	3.11649	10.0382	13.869	22.1661			1.0962	-0.0043
	716.915	15.5169	12.7568	13.956	10.2843	-4.91467	7.35872	8.62073	4.86384	3.47868	12.9302	-0.69499	15.8425	21.38	20.5684	-3.67075	12.5233	5.50546	8.79639	7.71645	14.4067	20.8621	17.0848			1.0952	-0.00422
	718.094	-2.77258	-2.16742	-0.13223	8.70505	19.573	14.5889	19.1531	-0.63557	3.14493	2.50905	12.032	19.5046	2.61404	10.2928	23.9073	31.5269	22.0713	10.6484	-3.08676	13.3747	7.90707	28.0698			1.0942	-0.00421
	719.271	1.93277	14.47	3.19698	6.41354	14.4342	12.0282	12.3749	-1.59255	11.6142	9.27301	6.53325	26.4265	17.3047	16.2168	-3.16388	17.9893	8.49222	9.55084	11.2537	18.9168	20.0242	11.9423			1.0932	-0.00438
	720.448	1.05847	11.6476	4.78835	8.79739	19.1137	9.56836	16.6448	-4.58473	2.83771	4.95642	10.962	20.6426	8.29944	29.4245	10.2783	14.7999	9.61179	4.67319	4.90732	11.5091	7.66823	37.2788			1.0922	-0.0043
	721.625	8.72353	3.23344	7.06981	12.6436	20.5226	13.6773	16.1947	3.60756	15.2453	3.17043	12.4998	9.66785	3.18433	13.5238	23.3916	25.7489	10.938	28.9795	4.80417	8.05038	7.77859	22.8744			1.0912	-0.00429
	722.802	15.3869	9.15544	9.84933	4.60507	-1.38031	6.66296	22.6365	12.0696	4.84598	7.49509	9.42271	5.34218	4.29623	9.20172	15.6582	23.4171	23.0229	5.28857	5.19423	26.5609	13.3279	29.3194			1.0902	-0.0044
	723.978	5.08429	13.5003	16.1445	3.2925	-0.6394	7.51094	4.45892	2.15555	12.3474	9.70361	14.4041	8.40155	12.7179	-0.20776	18.9348	23.6082	8.69308	13.9543	9.35617	22.1408	11.5995	14.3508			1.0892	-0.00424
	725.154	5.0219	5.4832	2.82771	6.27809	-1.37643	2.73253	10.7942	6.74237	9.24129	6.98918	5.74051	23.063	1.3255	13.5284	19.4846	34.4876	20.2599	9.70195	10.6643	16.4383	5.41507	33.0648			1.0882	-0.00424
	726.33	4.77576	7.85623	6.46886	8.15985	7.39767	7.02771	33.1784	-1.54135	11.2874	8.56287	4.00862	10.0326	1.88605	7.11304	35.4026	17.9953	32.4534	13.2355	11.2525	15.3745	1.25061	12.0601			1.0872	-0.00434
	727.506	5.43779	5.8623	14.5399	6.96771	24.5938	7.66243	10.8714	-0.21761	0.90929	6.83276	4.07375	16.8824	5.24451	-4.9837	11.3757	19.6601	23.4804	19.4238	18.6029	3.46863	15.3173	28.9536			1.0862	-0.00435
	728.682	6.57999	11.1214	21.0588	7.79465	8.51996	3.25868	17.9382	13.556	10.2508	0.97357	12.0668	2.37622	16.2118	8.12909	4.19998	19.3772	18.631	2.53995	7.66946	12.1483	14.0884	23.0535			1.0852	-0.00433
	729.719	11.9642	2.40056	10.9087	3.92923	6.36206	-3.46791	6.98991	7.7322	4.09006	1.81366	23.7832	9.42947	6.6564	0.15143	8.00519	25.1655	6.56506	6.88686	-3.16399	12.2155	19.0765	22.9574			1.0842	-0.00438
	730.895	4.68872	14.3636	15.1704	9.89543	26.0082	7.99937	6.93842	-3.82545	3.6452	2.84686	15.1198	6.8817	5.41031	16.5403	3.72275	15.1119	13.3557	-5.45844	5.68065	1.41077	15.7729	19.8173			1.0832	-0.00446
	732.072	11.9146	10.5009	6.97614	9.50687	9.79959	12.7584	-0.42511	5.48068	4.43398	1.6058	9.5448	3.59215	14.4212	28.7288	22.4126	17.0027	19.1432	3.67531	6.60864	8.01274	9.59808	26.9296			1.0822	-0.0045
	733.25	13.6927	6.62039	5.40796	0.19751	24.4122	2.32112	8.10028	6.07842	5.10895	13.9539	4.93861	-2.29216	11.704	15.3066	14.5488	12.3629	13.6066	11.9561	6.10304	9.91637	14.925	22.4951			1.0812	-0.00464
	734.426	14.3974	18.7932	4.19882	10.2264	-3.06128	-3.30067	20.6748	-3.14411	3.40268	1.37849	8.4678	14.6525	7.07898	6.85309	12.9538	13.4048	10.2869	6.39018	3.9339	16.9335	6.14156	18.2722			1.0802	-0.00465
	735.602	12.189	10.7718	5.66736	20.2462	9.42697	2.43973	17.6579	10.6562	1.53416	10.1232	15.3486	15.6842	-0.17947	-1.14594	14.6528	9.09689	16.7007	26.93	1.6378	8.47972	5.16508	18.1973			1.0792	-0.00473
	736.778	10.7966	15.6192	14.2245	21.5017	-0.17413	8.47131	3.07356	9.04283	15.3781	9.70447	-1.65706	8.47311	11.9727	17.8685	11.351	10.6961	18.5541	14.4977	2.41174	19.2533	20.0238	27.4939			1.0782	-0.00463
	737.955	2.58241	11.9908	4.28961	13.5203	14.0538	5.10844	4.12704	4.80439	10.3472	4.78423	4.05647	20.2982	1.76367	6.97235	14.1004	13.3917	8.39322	9.35025	7.632	17.3931	13.3982	18.2746			1.0772	-0.0046
	739.13	19.4056	6.81247	6.79463	13.8481	23.6415	14.0208	18.7736	9.83612	13.7733	9.70302	10.0034	10.1433	3.9946	9.66776	24.3905	20.5859	9.6723	4.80312	4.27565	16.501	9.25511	17.0215			1.0762	-0.00472
	740.305	1.4586	2.05991	1.37718	4.94658	21.5937	-3.91969	27.8036	6.64635	1.44131	4.87862	9.39113	-4.17342	2.17203	1.08261	26.7337	0.59421	9.36786	19.3057	6.27728	16.01	24.9643	20.5039			1.0752	-0.00467
	741.48	0.05348	10.1841	3.31625	8.45772	16.1494	10.7318	16.9941	16.3713	5.71777	19.5812	0.68465	10.71	8.96786	-6.18607	5.92996	-5.05032	7.19989	-0.87807	9.8779	19.8961	19.7427	22.347			1.0742	-0.00474
	742.655	6.5022	5.35289	7.42284	11.5695	35.8376	9.20926	11.1381	5.58597	9.30798	6.23262	0.73395	13.5866	9.14212	30.4927	-2.48273	19.9122	14.0424	6.31493	12.1875	8.01678	25.6707	22.5122			1.0732	-0.00476
	743.831	3.48694	12.0796	12.0341	10.5631	13.0365	2.46001	8.88678	12.6734	11.8672	-0.42918	11.1126	7.14842	16.9079	-5.79019	-3.71127	21.5601	18.8186	7.19684	13.3243	14.7171	10.9649	17.8826			1.0722	-0.00472
	745.006	-4.55678	7.05368	2.8886	6.25406	1.94247	8.77829	14.8656	7.62106	-3.2298	5.41133	17.7473	7.34834	0.29681	20.4704	3.34106	19.6638	9.86392	-2.60983	10.7397	22.8004	16.0658	30.8663			1.0712	-0.00479
	746.18	-1.98102	12.912	1.25114	-0.73071	7.30634	4.71405	1.6557	9.35789	3.5183	4.83208	7.75307	16.6344	15.0218	1.27246	10.1902	2.2973	13.4764	7.8979	15.3708	-1.74571	15.6474	17.6403			1.0702	-0.0048
	747.354	5.52249	7.82497	3.54906	1.35501	10.1585	9.17863	20.5741	0.08434	7.47589	-0.41039	16.9763	5.10957	4.05896	12.6269	17.1735	13.4469	16.5263	12.7583	10.6698	4.3174	4.8744	15.7691			1.0692	-0.00479
	748.528	8.77968	7.90239	14.1903	13.7492	9.37088	11.653	21.336	2.13059	8.31999	2.15523	15.2415	11.934	2.05438	7.04575	3.67264	24.9376	7.74762	11.7933	8.46259	14.4547	16.9969	9.50926			1.0682	-0.00483
	749.702	-2.93645	-2.98067	8.98695	6.32094	23.8285	-5.42886	21.4782	9.98005	8.07985	-2.0426	-0.86231	18.9426	9.56198	9.74298	-5.33417	15.6363	11.9583	11.815	1.32727	24.8443	18.8377	19.6968			1.0672	-0.00488
	750.877	12.1453	10.955	10.9942	13.4403	6.94769	13.1294	14.462	11.0336	10.7099	-2.38916	2.55614	19.6686	12.3129	9.94159	17.6671	20.0572	19.6356	8.16246	5.42612	22.2453	19.6469	17.9062			1.0662	-0.0048
	752.05	-2.5238	-5.08946	2.29407	18.8786	12.5222	-1.86848	7.98869	10.4801	-1.05103	0.84853	11.0219	10.3945	8.40753	6.21161	16.612	4.00772	0.41077	6.66805	-3.02084	23.8493	13.393	17.3874			1.0652	-0.00495
	753.224	1.83797	13.2598	1.25255	12.5975	2.19232	2.73872	9.99895	5.15688	1.9341	6.52173	9.05295	18.2388	8.07144	6.552	8.54803	13.1125	13.5305	4.47148	11.1793	11.5481	17.3965	16.1135			1.0642	-0.00491
	754.397	0.25305	-2.63492	4.83995	10.6096	10.4001	1.56416	18.7373	5.10041	-2.94984	4.07562	10.6359	14.5073	-8.96886	7.84879	-5.32813	6.97101	6.9613	13.8372	8.90097	10.3661	14.3386	22.9929			1.0632	-0.00481
	755.569	6.38446	19.8584	6.06731	6.37674	10.8164	2.62787	13.4898	13.1973	11.4247	0.17598	3.71228	12.8279	17.6416	15.412	11.3515	15.3773	16.0132	8.72223	0.74608	16.3847	6.53218	17.5148			1.0622	-0.00497
	756.742	2.55568	11.4564	-11.1248	5.00648	19.3913	12.0175	8.08081	-3.33726	12.996	7.44467	0.92473	4.61592	16.9184	9.15344	3.26212	8.93784	15.7746	3.70706	13.2333	13.5854	23.867	18.175			1.0612	-0.00496
	757.915	12.9944	15.2467	1.29321	2.59354	24.2861	7.9257	11.0021	4.16972	11.2385	6.71609	8.8651	8.08817	3.39902	5.22424	1.17068	8.96231	21.1823	5.7124	10.7692	9.98633	11.2958	17.6927			1.0602	-0.00476
	759.087	6.63141	1.06493	6.84514	16.5256	9.06247	17.9371	12.9465	0.23426	14.4423	16.2867	12.3499	3.60263	9.75934	23.6425	19.681	6.4335	19.0281	8.54799	-6.05643	12.0039	12.7761	23.4205			1.0592	-0.00487
	760.259	6.74089	8.27338	16.4812	14.037	25.2168	3.93491	13.8213	7.84606	7.44008	8.62833	7.0806	22.5254	18.8366	2.396	-2.14081	7.49969	22.2041	6.88408	3.30162	18.424	12.4234	16.9802			1.0582	-0.00492
	761.431	-2.09715	10.698	0.35948	7.56967	12.504	18.8073	15.6494	6.0222	0.15793	15.3708	6.88235	20.1455	18.2437	11.5359	0.43927	12.2289	7.15536	10.7947	4.18738	16.1588	3.29494	19.7063			1.0572	-0.00483
	762.603	4.96225	3.38086	7.90083	2.56358	18.2202	16.978	15.5837	-10.7827	5.46906	-1.89636	7.76878	15.0739	12.3816	13.204	-10.8418	8.08188	14.9428	12.8387	2.26781	13.7132	4.32198	14.5103			1.0562	-0.00492
	763.774	11.5908	4.51852	14.137	14.9585	3.84772	15.1949	18.1991	1.38916	5.19846	9.75502	11.4627	11.9975	12.2471	14.6626	16.4838	9.78467	13.8373	3.51489	3.85654	7.46062	20.9984	20.8052			1.0552	-0.0049
	764.946	5.42506	10.5926	11.8196	15.4248	9.04755	8.10654	19.2851	7.5095	-2.65581	2.72414	11.3082	8.7066	12.1316	11.2284	19.8704	-1.89444	8.87125	12.4228	4.02925	7.44077	19.3156	25.3688			1.0542	-0.00479
	766.117	6.58847	8.54045	4.054	4.79616	7.12479	11.3122	16.1312	5.33921	-3.97849	0.33258	4.34517	14.103	7.12863	14.0326	8.38376	11.5442	13.1461	13.9459	5.93024	9.03639	17.0827	21.0851			1.0532	-0.00485
	767.288	3.00926	-1.20963	19.2105	24.8457	20.9488	10.3343	19.1306	-2.03592	2.87973	5.59398	4.05699	10.4757	3.87637	9.01703	23.6609	14.7357	16.8081	0.73035	-3.98215	14.4842	15.3335	17.7305			1.0522	-0.00482
	768.459	9.12041	3.88127	-0.83298	9.73843	8.3136	9.45566	11.2314	1.57842	15.39	8.33324	9.98204	15.3799	15.8188	14.3298	19.0358	11.352	11.8623	7.82921	10.808	14.922	-3.95647	9.17157			1.0512	-0.00497
	769.63	-3.45209	7.51021	5.24666	12.8944	19.2841	7.99043	8.38745	11.4433	5.27368	1.86209	10.0242	14.0014	6.73987	14.0239	7.9136	8.04028	4.51071	6.75844	0.34274	16.6864	2.53149	19.6033			1.0502	-0.00484
	770.8	8.06252	12.7048	12.264	7.89323	16.8741	14.4812	3.46466	13.255	14.2185	1.79883	14.9022	14.4003	5.21136	17.0853	2.431	-3.30878	9.64896	2.13275	-0.62231	5.2487	15.5635	18.4622			1.0492	-0.00477
	771.97	-0.31656	0.82034	13.7885	4.13728	20.6847	12.5622	10.8913	16.8064	9.01334	12.5483	14.8206	4.97157	18.4955	10.62	-1.31183	1.28696	13.4163	2.25639	0.39714	13.1155	9.37616	22.7437			1.0482	-0.00493
	773.14	19.0137	0.6268	9.98999	5.85153	15.669	21.5306	-0.49181	20.9093	-0.27867	8.11465	15.3664	3.22833	13.2692	9.20996	10.4131	16.3996	14.0788	8.98839	13.9851	4.93387	8.18512	8.39644			1.0472	-0.00483
	774.31	1.6772	-3.83888	1.26254	13.9969	6.04404	8.93726	13.6865	11.279	0.46124	12.7434	12.7964	19.5876	3.0545	12.3342	9.63687	7.89609	5.52737	8.33568	-0.77742	1.26727	7.8744	17.5735			1.0462	-0.00473
	775.48	11.95	5.55228	5.61409	10.9065	-5.13431	11.5012	14.9922	3.56733	6.52251	10.5547	16.5225	24.7953	18.7733	16.2247	16.4923	15.5684	24.516	4.18323	2.42947	5.28569	11.7767	11.1678			1.0452	-0.0049
	776.65	7.15909	2.36028	4.38771	17.0352	15.243	12.2284	8.51936	7.82722	8.03976	15.5281	8.31062	10.5975	13.9027	19.6606	10.1945	-0.2225	2.4968	15.5381	7.19185	8.51945	16.9273	18.9869			1.0442	-0.00478
	777.819	19.8152	3.96677	17.0601	7.71585	17.6556	6.44957	12.3577	9.76378	16.8826	5.27565	11.912	-3.26787	8.06931	13.5057	0.74731	17.9562	13.4463	16.5929	2.58328	4.96135	-0.57645	5.83459			1.0432	-0.00481
	778.988	11.8816	8.71803	20.1085	5.60768	14.1409	7.04099	24.2585	12.1823	16.8765	15.4008	9.25809	8.1373	7.2854	20.3491	23.3578	14.8997	11.4168	9.61298	2.37112	4.75984	13.243	13.7156			1.0422	-0.00493
	780.157	6.50314	11.366	9.40289	19.6477	22.2727	9.15965	15.0618	15.7902	14.857	-7.26482	5.65685	13.758	7.51596	24.2047	18.1341	17.42	12.7864	2.22525	2.94736	6.51126	4.99371	9.07575			1.0412	-0.00481
	781.326	0.71198	2.11975	3.79636	8.54385	15.7812	9.83658	7.23256	5.83702	3.67722	-6.03603	2.34186	11.7053	6.16797	18.4187	8.172	19.6791	13.577	15.1147	5.59593	5.87221	13.3608	13.496			1.0402	-0.00474
	782.495	-1.82899	13.3991	11.0378	6.9052	11.7873	14.4067	13.1238	5.88097	13.9552	0.44557	12.53	9.60423	15.1964	3.91586	14.5986	15.788	2.2226	20.5874	5.29288	3.27338	14.9877	15.7617			1.0392	-0.00476
	783.662	13.9088	4.67464	7.92287	0.94132	14.9103	11.5985	11.5963	14.008	4.72757	9.63577	4.85713	20.1005	11.3518	16.9114	11.1206	8.45322	4.4306	8.93773	5.51344	7.02014	3.98975	11.3701			1.0382	-0.00476
	784.83	9.45105	4.20006	16.7962	10.8388	8.78619	13.2489	8.6174	8.4382	13.4417	4.65874	6.19737	10.1966	9.71381	18.8332	18.6915	7.62442	8.80786	-5.24954	3.25665	6.86832	5.55107	4.11312			1.0372	-0.00463
	785.998	8.11545	4.29105	1.65752	-5.74948	14.5177	9.29042	21.3751	8.45511	13.3188	11.9494	8.40669	9.84024	-2.14682	29.3153	3.60992	20.0663	6.875	3.58131	6.14212	15.6378	6.5853	15.2704			1.0362	-0.00463
	787.166	-0.43193	9.76561	15.7699	13.9984	10.3468	8.18225	12.2425	10.8487	10.5603	1.79678	6.10114	2.68158	24.4149	25.5406	7.60507	8.58502	14.5721	8.38028	7.57385	19.9747	-1.32684	5.92838			1.0352	-0.00467
	788.334	10.4798	8.41472	13.1954	15.3105	11.9145	1.31432	10.6944	13.5515	4.8158	10.305	5.58713	16.3346	11.5479	14.9451	5.39984	10.4704	6.68619	8.35133	-2.21419	0.33516	3.38493	0.56473			1.0342	-0.00472
	789.502	17.1208	9.53436	12.1379	15.3329	16.8127	5.89264	-1.25095	4.37306	3.4351	18.0939	6.2854	7.3653	17.0133	19.3579	12.7433	10.4666	10.1821	-6.57353	3.771	10.2211	12.1668	8.03954			1.0332	-0.00463
	790.668	12.9595	10.431	9.25296	13.106	4.58786	4.10663	4.65903	17.7082	2.12633	16.8443	9.50285	10.9056	22.8315	14.4371	12.545	5.98993	6.08942	8.27013	17.6517	13.2545	9.32278	10.0526			1.0322	-0.00461
	791.835	7.68053	11.7103	14.9294	-4.52835	10.8339	8.10715	8.69789	11.3813	11.4127	1.88368	2.4792	20.5447	22.5433	9.3515	14.5705	13.0762	1.60782	4.42409	3.36887	15.8184	4.35213	15.8515			1.0312	-0.00472
	793.002	8.90474	6.94208	2.67184	-0.19847	4.65857	4.09795	9.16348	-0.91926	2.60135	-1.19304	13.2512	19.4815	9.96431	9.71414	19.9646	17.4732	11.1641	2.60304	15.6872	-0.70311	3.2592	11.0411			1.0302	-0.0049
	794.169	4.30708	3.23528	11.3824	11.6717	6.20279	10.415	8.55089	11.1776	9.8138	1.95114	8.77428	10.8791	4.0256	23.545	4.79626	10.3369	-4.47281	-0.40697	10.6767	4.43483	4.22546	-1.59025			1.0292	-0.00476
	795.335	10.4044	6.18961	5.6899	9.78093	5.68932	-2.85291	7.46294	13.3509	9.5134	4.77023	9.74675	7.37146	17.3979	22.8673	11.2624	8.58008	1.75183	3.47072	-2.23314	10.9768	5.2514	4.77345			1.0282	-0.00479
	796.501	0.15082	9.77328	4.28249	7.60051	14.0864	3.98845	2.22784	12.082	10.397	-1.4454	6.03423	10.2046	10.6755	31.1487	7.9581	16.0359	2.4873	2.63635	7.70811	11.1438	9.41539	6.40978			1.0272	-0.00476
	797.667	12.6134	12.8703	12.2072	4.89641	11.8801	3.92613	4.20464	8.84546	6.61729	5.46925	12.392	13.8926	12.4383	26.0715	10.7723	15.8663	-1.49246	-1.25105	7.73747	9.81332	3.71051	3.24595			1.0262	-0.00475
	798.833	7.82312	10.9437	10.9351	11.0146	15.3333	8.15512	12.3354	10.3212	8.78676	6.14494	6.55833	9.73648	14.1813	7.29251	16.3722	8.43744	-5.56546	4.49146	1.92484	12.9049	14.718	13.3866			1.0252	-0.00474
	799.999	6.83298	10.7833	6.49709	3.32324	7.89926	14.5755	9.15807	10.7971	17.5876	1.05028	7.69646	11.5322	14.5535	1.27377	9.02356	11.5172	8.48129	8.31085	9.68021	0.10568	4.72237	7.74983			1.0242	-0.00471
																										1.0232	-0.00474
																										1.0222	-0.00469
																										1.0212	-0.00467
																										1.0202	-0.00476
																										1.0192	-0.00473
																										1.0182	-0.00463
																										1.0172	-0.0047
																										1.0162	-0.00472
																										1.0152	-0.00458
																										1.0142	-0.00463
																										1.0132	-0.0047
																										1.0122	-0.0046
																										1.0112	-0.000940925
																										1.0122	0.000665197
																										1.0132	0.00106
																										1.0142	0.00132
																										1.0152	0.00157
																										1.0162	0.00173
																										1.0172	0.0019
																										1.0182	0.00213
																										1.0192	0.00215
																										1.0202	0.00231
																										1.0212	0.00247
																										1.0222	0.00254
																										1.0232	0.00255
																										1.0242	0.00268
																										1.0252	0.00276
																										1.0262	0.00279
																										1.0272	0.00284
																										1.0282	0.00291
																										1.0292	0.00298
																										1.0302	0.00299
																										1.0312	0.00307
																										1.0322	0.0032
																										1.0332	0.00309
																										1.0342	0.00322
																										1.0352	0.00341
																										1.0362	0.00345
																										1.0372	0.00338
																										1.0382	0.00351
																										1.0392	0.00343
																										1.0402	0.00344
																										1.0412	0.00357
																										1.0422	0.00355
																										1.0432	0.00347
																										1.0442	0.00353
																										1.0452	0.00361
																										1.0462	0.00368
																										1.0472	0.00364
																										1.0482	0.00381
																										1.0492	0.00389
																										1.0502	0.00379
																										1.0512	0.00392
																										1.0522	0.0039
																										1.0532	0.00391
																										1.0542	0.00399
																										1.0552	0.00396
																										1.0562	0.00399
																										1.0572	0.00408
																										1.0582	0.00405
																										1.0592	0.00405
																										1.0602	0.00413
																										1.0612	0.00409
																										1.0622	0.00405
																										1.0632	0.00421
																										1.0642	0.00412
																										1.0652	0.00417
																										1.0662	0.00428
																										1.0672	0.00427
																										1.0682	0.00425
																										1.0692	0.00426
																										1.0702	0.00424
																										1.0712	0.00423
																										1.0722	0.0043
																										1.0732	0.00429
																										1.0742	0.00427
																										1.0752	0.0042
																										1.0762	0.00428
																										1.0772	0.00432
																										1.0782	0.00412
																										1.0792	0.00421
																										1.0802	0.0043
																										1.0812	0.00419
																										1.0822	0.00418
																										1.0832	0.00431
																										1.0842	0.00414
																										1.0852	0.00415
																										1.0862	0.00424
																										1.0872	0.00421
																										1.0882	0.00421
																										1.0892	0.00412
																										1.0902	0.00414
																										1.0912	0.00405
																										1.0922	0.00399
																										1.0932	0.00401
																										1.0942	0.00415
																										1.0952	0.00388
																										1.0962	0.00405
																										1.0972	0.00408
																										1.0982	0.00405
																										1.0992	0.00412
																										1.1002	0.00405
																										1.1012	0.00405
																										1.1022	0.00408
																										1.1032	0.00399
																										1.1042	0.00403
																										1.1052	0.00412
																										1.1062	0.00399
																										1.1072	0.00405
																										1.1082	0.00415
																										1.1092	0.00397
																										1.1102	0.004
																										1.1112	0.0041
																										1.1122	0.00399
																										1.1132	0.00397
																										1.1142	0.00398
																										1.1152	0.00402
																										1.1162	0.00395
																										1.1172	0.00387
																										1.1182	0.00389
																										1.1192	0.00377
																										1.1202	0.00371
																										1.1212	0.00372
																										1.1222	0.0037
																										1.1232	0.00355
																										1.1242	0.00357
																										1.1252	0.00359
																										1.1262	0.00345
																										1.1272	0.00339
																										1.1282	0.00339
																										1.1292	0.00329
																										1.1302	0.00324
																										1.1312	0.00327
																										1.1322	0.00315
																										1.1332	0.00313
																										1.1342	0.00311
																										1.1352	0.00307
																										1.1362	0.00308
																										1.1372	0.003
																										1.1382	0.003
																										1.1392	0.00304
																										1.1402	0.00294
																										1.1412	0.00292
																										1.1422	0.00291
																										1.1432	0.00285
																										1.1442	0.00287
																										1.1452	0.0029
																										1.1462	0.00285
																										1.1472	0.00293
																										1.1482	0.00283
																										1.1492	0.00285
																										1.1502	0.00292
																										1.1512	0.00279
																										1.1522	0.00282
																										1.1532	0.00296
																										1.1542	0.0028
																										1.1552	0.00282
																										1.1562	0.00286
																										1.1572	0.00284
																										1.1582	0.00284
																										1.1592	0.00283
																										1.1602	0.00287
																										1.1612	0.00285
																										1.1622	0.00285
																										1.1632	0.00289
																										1.1642	0.00282
																										1.1652	0.00277
																										1.1662	0.00288
																										1.1672	0.00289
																										1.1682	0.00281
																										1.1692	0.00289
																										1.1702	0.00293
																										1.1712	0.00289
																										1.1722	0.00286
																										1.1732	0.00289
																										1.1742	0.00285
																										1.1752	0.00285
																										1.1762	0.00286
																										1.1772	0.0029
																										1.1782	0.00285
																										1.1792	0.00287
																										1.1802	0.00288
																										1.1812	0.00291
																										1.1822	0.00284
																										1.1832	0.00287
																										1.1842	0.00293
																										1.1852	0.00292
																										1.1862	0.00288
																										1.1872	0.00291
																										1.1882	0.00291
																										1.1892	0.00291
																										1.1902	0.00293
																										1.1912	0.00289
																										1.1922	0.00289
																										1.1932	0.00284
																										1.1942	0.00288
																										1.1952	0.00297
																										1.1962	0.00281
																										1.1972	0.00288
																										1.1982	0.00304
																										1.1992	0.00292
																										1.2002	0.00296
																										1.2012	0.00303
																										1.2022	0.00299
																										1.2032	0.00301
																										1.2042	0.003
																										1.2052	0.00298
																										1.2062	0.00296
																										1.2072	0.00295
																										1.2082	0.00298
																										1.2092	0.00301
																										1.2102	0.00298
																										1.2112	0.00305
																										1.2122	0.00304
																										1.2132	0.00299
																										1.2142	0.00307
																										1.2152	0.00307
																										1.2162	0.00302
																										1.2172	0.00308
																										1.2182	0.00307
																										1.2192	0.00302
																										1.2202	0.00305
																										1.2212	0.00308
																										1.2222	0.00307
																										1.2232	0.00305
																										1.2242	0.00303
																										1.2252	0.00307
																										1.2262	0.00312
																										1.2272	0.00305
																										1.2282	0.00307
																										1.2292	0.00316
																										1.2302	0.00311
																										1.2312	0.00305
																										1.2322	0.00314
																										1.2332	0.00315
																										1.2342	0.00312
																										1.2352	0.00314
																										1.2362	0.00316
																										1.2372	0.00316
																										1.2382	0.00315
																										1.2392	0.00312
																										1.2402	0.00321
																										1.2412	0.00318
																										1.2422	0.00315
																										1.2432	0.00323
																										1.2442	0.00312
																										1.2452	0.00311
																										1.2462	0.00317
																										1.2472	0.00311
																										1.2482	0.00313
																										1.2492	0.00319
																										1.2502	0.00316
																										1.2512	0.00318
																										1.2522	0.00318
																										1.2532	0.00323
																										1.2542	0.00327
																										1.2552	0.00314
																										1.2562	0.00323
																										1.2572	0.00326
																										1.2582	0.00319
																										1.2592	0.00328
																										1.2602	0.00327
																										1.2612	0.00324
																										1.2622	0.0033
																										1.2632	0.00327
																										1.2642	0.00329
																										1.2652	0.00331
																										1.2662	0.0033
																										1.2672	0.00322
																										1.2682	0.00332
																										1.2692	0.00327
																										1.2702	0.00328
																										1.2712	0.00333
																										1.2722	0.00328
																										1.2732	0.00332
																										1.2742	0.0034
																										1.2752	0.00335
																										1.2762	0.00336
																										1.2772	0.00336
																										1.2782	0.00337
																										1.2792	0.00334
																										1.2802	0.00336
																										1.2812	0.0034
																										1.2822	0.00339
																										1.2832	0.00335
																										1.2842	0.00341
																										1.2852	0.00344
																										1.2862	0.00339
																										1.2872	0.00337
																										1.2882	0.00347
																										1.2892	0.00338
																										1.2902	0.00339
																										1.2912	0.00348
																										1.2922	0.00343
																										1.2932	0.00344
																										1.2942	0.00346
																										1.2952	0.00341
																										1.2962	0.00339
																										1.2972	0.00339
																										1.2982	0.00343
																										1.2992	0.00344
																										1.3002	0.00333
																										1.3012	0.00342
																										1.3022	0.00351
																										1.3032	0.00342
																										1.3042	0.00349
																										1.3052	0.0035
																										1.3062	0.00349
																										1.3072	0.00356
																										1.3082	0.00351
																										1.3092	0.00349
																										1.3102	0.00355
																										1.3112	0.00353
																										1.3122	0.00352
																										1.3132	0.00355
																										1.3142	0.00349
																										1.3152	0.00355
																										1.3162	0.00365
																										1.3172	0.00355
																										1.3182	0.0036
																										1.3192	0.00364
																										1.3202	0.00357
																										1.3212	0.00356
																										1.3222	0.00359
																										1.3232	0.00364
																										1.3242	0.0036
																										1.3252	0.00361
																										1.3262	0.00364
																										1.3272	0.00366
																										1.3282	0.00359
																										1.3292	0.00366
																										1.3302	0.00369
																										1.3312	0.00358
																										1.3322	0.00368
																										1.3332	0.00369
																										1.3342	0.00362
																										1.3352	0.0037
																										1.3362	0.00369
																										1.3372	0.00369
																										1.3382	0.00371
																										1.3392	0.00376
																										1.3402	0.00372
																										1.3412	0.00374
																										1.3422	0.00377
																										1.3432	0.00374
																										1.3442	0.00387
																										1.3452	0.00371
																										1.3462	0.00364
																										1.3472	0.00369
																										1.3482	0.00363
																										1.3492	0.00364
																										1.3502	0.00365
																										1.3512	0.00357
																										1.3522	0.00364
																										1.3532	0.00366
																										1.3542	0.00366
																										1.3552	0.00374
																										1.3562	0.00368
																										1.3572	0.00375
																										1.3582	0.00377
																										1.3592	0.00371
																										1.3602	0.00375
																										1.3612	0.00385
																										1.3622	0.00381
																										1.3632	0.00387
																										1.3642	0.004
																										1.3652	0.00396
																										1.3662	0.00398
																										1.3672	0.00402
																										1.3682	0.00406
																										1.3692	0.00402
																										1.3702	0.00408
																										1.3712	0.00412
																										1.3722	0.00407
																										1.3732	0.00402
																										1.3742	0.00415
																										1.3752	0.00418
																										1.3762	0.00409
																										1.3772	0.00418
																										1.3782	0.00424
																										1.3792	0.00418
																										1.3802	0.0042
																										1.3812	0.00412
																										1.3822	0.00407
																										1.3832	0.00405
																										1.3842	0.00402
																										1.3852	0.00395
																										1.3862	0.00399
																										1.3872	0.00398
																										1.3882	0.00396
																										1.3892	0.00399
																										1.3902	0.00396
																										1.3912	0.00395
																										1.3922	0.00399
																										1.3932	0.00399
																										1.3942	0.00396
																										1.3952	0.00408
																										1.3962	0.00396
																										1.3972	0.00393
																										1.3982	0.00387
																										1.3992	0.00386
																										1.4002	0.00387
																										1.4012	0.00384
																										1.4022	0.00383
																										1.4032	0.0039
																										1.4042	0.00408
																										1.4052	0.00423
																										1.4062	0.0043
																										1.4072	0.00422
																										1.4082	0.00425
																										1.4092	0.00428
																										1.4102	0.00424
																										1.4112	0.00423
																										1.4122	0.00426
																										1.4132	0.00425
																										1.4142	0.00425
																										1.4152	0.00425
																										1.4162	0.00425
																										1.4172	0.00422
																										1.4182	0.00422
																										1.4192	0.00428
																										1.4202	0.00428
																										1.4212	0.0042
																										1.4222	0.0043
																										1.4232	0.00435
																										1.4242	0.00427
																										1.4252	0.00434
																										1.4262	0.00433
																										1.4272	0.00432
																										1.4282	0.00437
																										1.4292	0.00436
																										1.4302	0.00435
																										1.4312	0.00437
																										1.4322	0.00434
																										1.4332	0.0044
																										1.4342	0.00443
																										1.4352	0.0044
																										1.4362	0.00444
																										1.4372	0.00449
																										1.4382	0.00446
																										1.4392	0.00446
																										1.4402	0.00449
																										1.4412	0.00452
																										1.4422	0.00455
																										1.4432	0.00456
																										1.4442	0.00459
																										1.4452	0.00463
																										1.4462	0.00463
																										1.4472	0.00462
																										1.4482	0.00451
																										1.4492	0.0044
																										1.4502	0.00437
																										1.4512	0.00445
																										1.4522	0.00436
																										1.4532	0.00436
																										1.4542	0.0044
																										1.4552	0.00475
																										1.4562	0.00494
																										1.4572	0.00503
																										1.4582	0.00508
																										1.4592	0.00508
																										1.4602	0.00512
																										1.4612	0.00513
																										1.4622	0.00516
																										1.4632	0.00518
																										1.4642	0.00525
																										1.4652	0.00529
																										1.4662	0.00525
																										1.4672	0.00534
																										1.4682	0.00538
																										1.4692	0.00538
																										1.4702	0.00547
																										1.4712	0.00548
																										1.4722	0.00551
																										1.4732	0.00557
																										1.4742	0.00565
																										1.4752	0.00565
																										1.4762	0.00569
																										1.4772	0.00569
																										1.4782	0.00581
																										1.4792	0.00586
																										1.4802	0.00584
																										1.4812	0.00589
																										1.4822	0.00595
																										1.4832	0.00596
																										1.4842	0.00597
																										1.4852	0.00601
																										1.4862	0.00603
																										1.4872	0.00599
																										1.4882	0.00605
																										1.4892	0.00604
																										1.4902	0.00603
																										1.4912	0.00608
																										1.4922	0.00609
																										1.4932	0.00614
																										1.4942	0.00607
																										1.4952	0.00617
																										1.4962	0.00626
																										1.4972	0.00624
																										1.4982	0.0062
																										1.4992	0.00593
																										1.5002	0.0057
																										1.5012	0.00556
																										1.5022	0.00551
																										1.5032	0.00542
																										1.5042	0.00538
																										1.5052	0.00536
																										1.5062	0.00571
																										1.5072	0.00619
																										1.5082	0.00632
																										1.5092	0.00647
																										1.5102	0.00653
																										1.5112	0.00652
																										1.5122	0.0066
																										1.5132	0.00665
																										1.5142	0.00664
																										1.5152	0.00674
																										1.5162	0.00676
																										1.5172	0.00676
																										1.5182	0.00678
																										1.5192	0.00677
																										1.5202	0.00672
																										1.5212	0.0067
																										1.5222	0.00666
																										1.5232	0.00669
																										1.5242	0.00674
																										1.5252	0.00662
																										1.5262	0.00671
																										1.5272	0.00676
																										1.5282	0.00675
																										1.5292	0.00675
																										1.5302	0.00677
																										1.5312	0.00681
																										1.5322	0.00678
																										1.5332	0.00679
																										1.5342	0.00688
																										1.5352	0.00698
																										1.5362	0.00705
																										1.5372	0.00708
																										1.5382	0.00713
																										1.5392	0.00706
																										1.5402	0.00714
																										1.5412	0.00715
																										1.5422	0.00714
																										1.5432	0.0072
																										1.5442	0.00725
																										1.5452	0.00731
																										1.5462	0.00736
																										1.5472	0.00741
																										1.5482	0.00747
																										1.5492	0.00748
																										1.5502	0.00742
																										1.5512	0.00721
																										1.5522	0.00713
																										1.5532	0.00703
																										1.5542	0.00704
																										1.5552	0.00705
																										1.5562	0.00701
																										1.5572	0.00718
																										1.5582	0.00761
																										1.5592	0.00781
																										1.5602	0.00805
																										1.5612	0.00831
																										1.5622	0.00871
																										1.5632	0.00879
																										1.5642	0.00877
																										1.5652	0.0088
																										1.5662	0.00893
																										1.5672	0.00915
																										1.5682	0.00902
																										1.5692	0.00899
																										1.5702	0.00889
																										1.5712	0.00896
																										1.5722	0.0091
																										1.5732	0.0091
																										1.5742	0.00919
																										1.5752	0.0093
																										1.5762	0.00941
																										1.5772	0.00949
																										1.5782	0.00963
																										1.5792	0.00976
																										1.5802	0.00992
																										1.5812	0.01005
																										1.5822	0.01031
																										1.5832	0.01044
																										1.5842	0.01052
																										1.5852	0.0108
																										1.5862	0.01101
																										1.5872	0.01115
																										1.5882	0.01135
																										1.5892	0.01159
																										1.5902	0.01176
																										1.5912	0.01206
																										1.5922	0.01237
																										1.5932	0.0126
																										1.5942	0.01282
																										1.5952	0.0131
																										1.5962	0.01336
																										1.5972	0.01373
																										1.5982	0.01407
																										1.5992	0.01446
																										1.6002	0.01488
[truncated: 352 more columns]

## Sheet: Fig.2
Fig.2a								Fig.2b										Fig.2c										Fig.2d									Fig.2e										Fig.2f
	Energy / MeV	Experimental	Simulated	O	Mn	K			Energy / MeV	Experimental	Simulated	O	Mn	Al (Plate)	Cu (Plate)	K			Energy / MeV	Experimental	Simulated	O	Mn	Al (Plate)	Cu (Plate)	K			Energy	Experimental	Simulated	H (Sample)			Percentage / at. %			Energy	Experimental	Simulated	H (Sample)	H (Plate)			Percentage / at. %			Energy	Experimental
	0.300793	13498	12163.2	1373.57	10348.9	557.941			0.300793	8813	8458.17	531.402	3895.27	3683.78	176.669	227.618			0.300793	13036	11723.5	1167.69	8795.81	1331.86	63.8977	476.864			0.00308	0	2415.01	28.9082		H	5.5			0.00308	0	967.593	0	0.53627		H	13.5			0.00308	0
	0.301754	13119	12132.4	1370.3	10322.3	556.524			0.301754	8935	8439.75	530.137	3885.28	3677.29	176.343	227.042			0.301754	13085	11695	1164.91	8773.26	1329.47	63.779	475.653			0.00616	0	2339.58	31.8542		Mn	30.5			0.00616	0	954.072	0	0.58097		Mn	27.8			0.00616	0
	0.302715	12962	12101.8	1367.05	10296	555.112			0.302715	8779	8421.43	528.883	3875.34	3670.83	176.019	226.469			0.302715	13104	11666.5	1162.14	8750.81	1327.1	63.6607	474.451			0.00924	0	2221.41	34.862		O	61			0.00924	0	934.799	10.2466	0.62596		O	55.7			0.00924	0
	0.303676	13103	12071.5	1363.81	10269.7	553.708			0.303676	8799	8403.23	527.635	3865.46	3664.42	175.696	225.9			0.303676	12873	11638.3	1159.39	8728.52	1324.73	63.5427	473.255			0.01232	0	2068.13	37.9039		K	3			0.01232	0	892.21	11.3757	0.67091		K	3			0.01232	0
	0.304637	13172	12041.2	1360.6	10243.6	552.312			0.304637	8949	8385.14	526.393	3855.65	3658.03	175.374	225.334			0.304637	13033	11610.2	1156.66	8706.37	1322.38	63.4251	472.065			0.0154	0	1888.9	40.9522						0.0154	0	837.812	12.5781	0.71548						0.0154	0
	0.305598	13180	12011.1	1357.4	10217.6	550.921			0.305598	8642	8367.14	525.156	3845.9	3651.67	175.053	224.771			0.305598	12986	11582.2	1153.94	8684.34	1320.04	63.308	470.881			0.01848	0	1693.33	43.9792						0.01848	0	774.281	13.8521	0.75937						0.01848	0
	0.306559	12975	11981.2	1354.21	10191.8	549.538			0.306559	8837	8349.19	523.926	3836.17	3645.34	174.734	224.21			0.306559	13017	11554.4	1151.23	8662.37	1317.71	63.1913	469.702			0.02156	0	1490.79	46.9582						0.02156	0	704.52	15.195	0.80229						0.02156	0
	0.30752	13070	11951.4	1351.05	10166.1	548.16			0.30752	8746	8331.35	522.701	3826.52	3639.02	174.417	223.652			0.30752	12766	11526.7	1148.54	8640.56	1315.39	63.075	468.529			0.02464	0	1289.74	49.8655						0.02464	0	631.387	16.6033	0.84398						0.02464	0
	0.308481	12962	11921.7	1347.9	10140.5	546.789			0.308481	8743	8313.6	521.483	3816.92	3632.73	174.101	223.097			0.308481	12583	11499.2	1145.86	8618.86	1313.09	62.9592	467.361			0.02772	0	1097.26	52.6791						0.02772	0	557.574	18.0728	0.88422						0.02772	0
	0.309442	12913	11892.3	1344.77	10115.1	545.425			0.309442	8516	8295.92	520.27	3807.37	3626.47	173.787	222.544			0.309442	12791	11471.8	1143.19	8597.27	1310.8	62.8438	466.199			0.0308	0	918.832	55.3796						0.0308	0	485.452	19.5983	0.92281						0.0308	0
	0.310403	12928	11862.9	1341.65	10089.7	544.068			0.310403	8732	8278.31	519.064	3797.86	3620.21	173.473	221.994			0.310403	12821	11444.6	1140.54	8575.78	1308.52	62.7289	465.043			0.03388	0	758.234	57.9508						0.03388	0	416.993	21.1741	0.9596						0.03388	0
	0.311364	13048	11833.7	1338.55	10064.5	542.719			0.311364	8561	8260.81	517.862	3788.4	3614.01	173.162	221.447			0.311364	12574	11417.4	1137.91	8554.4	1306.25	62.6146	463.893			0.03696	0	617.617	60.3798						0.03696	0	353.726	22.7935	0.99446						0.03696	0
	0.312325	12784	11804.7	1335.46	10039.5	541.376			0.312325	8584	8243.39	516.667	3778.99	3607.83	172.851	220.902			0.312325	12568	11390.5	1135.28	8533.12	1303.99	62.5008	462.749			0.04004	0	497.679	62.6581						0.04004	0	296.714	24.4496	1.02734						0.04004	0
	0.313286	12985	11775.8	1332.39	10014.6	540.04			0.313286	8384	8226.05	515.477	3769.63	3601.67	172.542	220.36			0.313286	12640	11363.6	1132.67	8511.96	1301.73	62.3875	461.611			0.04312	0	397.937	64.7808						0.04312	0	246.573	26.1347	1.05819						0.04312	0
	0.314247	12647	11747.1	1329.34	9989.76	538.712			0.314247	8714	8208.78	514.294	3760.32	3595.53	172.235	219.82			0.314247	12453	11336.9	1130.07	8490.91	1299.49	62.2748	460.478			0.0462	0	317.012	66.7464						0.0462	0	203.51	27.8409	1.087						0.0462	0
	0.315208	12740	11718.5	1326.3	9965.06	537.391			0.315208	8513	8191.59	513.116	3751.06	3589.4	171.93	219.284			0.315208	12551	11310.3	1127.49	8469.95	1297.24	62.1625	459.352			0.04928	0	252.936	68.5569						0.04928	0	167.388	29.5599	1.11381						0.04928	0
	0.316169	12636	11690	1323.28	9940.48	536.078			0.316169	8472	8174.47	511.944	3741.84	3583.3	171.626	218.749			0.316169	12603	11283.8	1124.92	8449.09	1295.02	62.0507	458.232			0.05236	0	203.42	70.217						0.05236	0	137.796	31.2833	1.13868						0.05236	0
	0.31713	12741	11661.7	1320.27	9916.02	534.772			0.31713	8465	8157.43	510.778	3732.66	3577.22	171.322	218.218			0.31713	12419	11257.5	1122.36	8428.32	1292.81	61.9394	457.118			0.05544	0	166.083	71.7337						0.05544	0	114.132	33.0031	1.16168						0.05544	0
	0.318091	12753	11633.5	1317.28	9891.68	533.474			0.318091	8452	8140.46	509.615	3723.52	3571.17	171.021	217.689			0.318091	12376	11231.3	1119.82	8407.65	1290.6	61.8287	456.01			0.05852	0	138.627	73.1162						0.05852	0	95.6751	34.7111	1.18291						0.05852	0
	0.319052	12564	11605.4	1314.3	9867.46	532.184			0.319052	8498	8123.56	508.46	3714.43	3565.13	170.722	217.163			0.319052	12563	11205.2	1117.28	8387.08	1288.4	61.7185	454.908			0.0616	0	118.958	74.3751						0.0616	0	81.6534	36.3993	1.2025						0.0616	0
	0.320013	12405	11577.5	1311.34	9843.37	530.902			0.320013	8409	8106.74	507.31	3705.39	3559.12	170.424	216.64			0.320013	12196	11179.2	1114.77	8366.61	1286.2	61.6089	453.814			0.06468	0	105.253	75.5214						0.06468	0	71.3121	38.0603	1.22056						0.06468	0
	0.320974	12584	11549.8	1308.39	9819.41	529.627			0.320974	8340	8090	506.162	3696.39	3553.13	170.126	216.12			0.320974	12175	11153.4	1112.26	8346.25	1284.01	61.4999	452.725			0.06776	65	95.994	76.5666						0.06776	62	63.9313	39.687	1.23723						0.06776	67
	0.321935	12475	11522.2	1305.46	9795.57	528.359			0.321935	8375	8073.34	505.024	3687.44	3547.17	169.83	215.602			0.321935	12356	11127.7	1109.76	8325.99	1281.83	61.3912	451.642			0.07084	86	89.9557	77.5222						0.07084	85	58.8727	41.2728	1.25265						0.07084	99
	0.322896	12455	11494.7	1302.54	9771.86	527.099			0.322896	8467	8056.75	503.892	3678.54	3541.22	169.535	215.087			0.322896	12289	11102.1	1107.28	8305.83	1279.66	61.2833	450.565			0.07392	94	86.1951	78.3995						0.07392	103	55.5881	42.8123	1.26693						0.07392	94
	0.323857	12415	11467.4	1299.64	9748.28	525.845			0.323857	8330	8040.25	502.766	3669.68	3535.3	169.242	214.575			0.323857	12379	11076.6	1104.82	8285.79	1277.5	61.1759	449.494			0.077	87	83.9961	79.2092						0.077	85	53.6241	44.3002	1.28021						0.077	91
	0.324818	12233	11440.2	1296.76	9724.82	524.597			0.324818	8276	8023.84	501.645	3660.87	3529.42	168.95	214.065			0.324818	12005	11051.3	1102.36	8265.85	1275.35	61.0689	448.429			0.08008	94	82.8388	79.9604						0.08008	66	52.617	45.7322	1.29262						0.08008	90
	0.325779	12488	11413.2	1293.89	9701.5	523.358			0.325779	8155	8007.5	500.53	3652.11	3523.56	168.659	213.557			0.325779	12213	11026.1	1099.92	8246.01	1273.2	60.9622	447.367			0.08316	109	82.3291	80.6616						0.08316	85	52.2839	47.105	1.30427						0.08316	88
	0.32674	12053	11386.3	1291.03	9678.3	522.126			0.32674	8236	7991.25	499.42	3643.39	3517.72	168.369	213.052			0.32674	12079	11001.1	1097.49	8226.28	1271.06	60.8561	446.314			0.08624	75	82.2804	81.3201						0.08624	81	52.4112	48.4159	1.31526						0.08624	104
	0.327701	12172	11359.6	1288.19	9655.24	520.902			0.327701	8364	7975.07	498.316	3634.73	3511.9	168.081	212.551			0.327701	12202	10976.1	1095.08	8206.66	1268.93	60.7505	445.266			0.08932	75	82.4838	81.9425						0.08932	87	52.8292	49.663	1.32569						0.08932	84
	0.328662	12232	11333.1	1285.36	9632.33	519.685			0.328662	8158	7958.95	497.218	3626.11	3506.09	167.794	212.052			0.328662	12151	10951.3	1092.67	8187.16	1266.81	60.6453	444.225			0.0924	87	82.8336	82.535						0.0924	66	53.4549	50.8452	1.33566						0.0924	89
	0.329623	12275	11306.7	1282.55	9609.55	518.474			0.329623	8054	7942.94	496.126	3617.54	3500.32	167.508	211.556			0.329623	11840	10926.7	1090.28	8167.77	1264.7	60.5406	443.19			0.09548	94	83.263	83.1017						0.09548	81	54.1896	51.9619	1.34523						0.09548	97
	0.330584	12201	11280.4	1279.75	9586.91	517.269			0.330584	8283	7927.01	495.039	3609.03	3494.57	167.223	211.062			0.330584	12112	10902.2	1087.9	8148.5	1262.59	60.4364	442.159			0.09856	91	83.7309	83.6457						0.09856	58	54.9793	53.0137	1.35449						0.09856	98
	0.331545	12127	11254.3	1276.97	9564.38	516.066			0.331545	8099	7911.16	493.958	3600.57	3488.85	166.94	210.571			0.331545	12058	10877.8	1085.54	8129.34	1260.5	60.3325	441.132			0.10164	85	84.2133	84.1692						0.10164	77	55.7878	54.0018	1.36348						0.10164	86
	0.332506	12169	11228.3	1274.19	9541.98	514.873			0.332506	8272	7895.4	492.883	3592.15	3483.16	166.657	210.08			0.332506	12064	10853.6	1083.18	8110.28	1258.42	60.2291	440.108			0.10472	91	84.6972	84.6749						0.10472	74	56.5915	54.9279	1.37228						0.10472	83
	0.333467	12114	11202.5	1271.44	9519.7	513.686			0.333467	8168	7879.72	491.813	3583.78	3477.49	166.375	209.594			0.333467	11702	10829.5	1080.84	8091.32	1256.34	60.1262	439.092			0.1078	93	85.1763	85.1653						0.1078	84	57.3751	55.7944	1.38093						0.1078	99
	0.334428	12088	11176.8	1268.69	9497.54	512.504			0.334428	8062	7864.11	490.75	3575.45	3471.85	166.094	209.11			0.334428	11888	10805.5	1078.51	8072.46	1254.26	60.0237	438.08			0.11088	76	85.647	85.6416						0.11088	65	58.1296	56.6041	1.38946						0.11088	100
	0.335389	11960	11151.3	1265.96	9475.5	511.329			0.335389	8144	7848.57	489.693	3567.17	3466.22	165.815	208.628			0.335389	11907	10781.6	1076.19	8053.71	1252.2	59.9216	437.074			0.11396	86	86.1075	86.105						0.11396	67	58.8497	57.3599	1.39794						0.11396	99
	0.33635	12058	11125.9	1263.24	9453.59	510.16			0.33635	8140	7833.1	488.641	3558.94	3460.61	165.537	208.149			0.33635	11776	10757.9	1073.88	8035.06	1250.15	59.8198	436.072			0.11704	79	86.5566	86.5554						0.11704	75	59.5322	58.0645	1.40639						0.11704	73
	0.337311	12005	11100.6	1260.54	9431.8	508.997			0.337311	8228	7817.7	487.596	3550.75	3455.01	165.26	207.672			0.337311	12017	10734.3	1071.58	8016.51	1248.11	59.7184	435.076			0.12012	88	86.9947	86.9942						0.12012	68	60.1764	58.7211	1.41485						0.12012	80
	0.338272	11847	11075.4	1257.84	9410.09	507.838			0.338272	8035	7802.38	486.554	3542.6	3449.44	164.985	207.198			0.338272	11721	10710.8	1069.29	7998.07	1246.08	59.6174	434.085			0.1232	81	87.4223	87.4223						0.1232	71	60.7834	59.3337	1.42337						0.1232	99
	0.339233	11877	11050.4	1255.16	9388.54	506.685			0.339233	8036	7787.1	485.52	3534.49	3443.86	164.71	206.726			0.339233	11547	10687.4	1067.01	7979.69	1244.06	59.5169	433.098			0.12628	92	87.8405	87.8405						0.12628	69	61.3548	59.9059	1.43197						0.12628	103
	0.340194	11576	11025.5	1252.49	9367.1	505.538			0.340194	8066	7771.93	484.492	3526.44	3438.34	164.437	206.256			0.340194	11612	10664.1	1064.75	7961.45	1242.04	59.4168	432.115			0.12936	84	88.2498	88.2498						0.12936	72	61.8929	60.4415	1.44071						0.12936	76
	0.341155	11969	11000.7	1249.83	9345.68	504.395			0.341155	8147	7756.84	483.466	3518.43	3432.84	164.165	205.788			0.341155	11674	10641	1062.49	7943.29	1240.03	59.3171	431.137			0.13244	91	88.6504	88.6504						0.13244	66	62.3998	60.9437	1.4496						0.13244	94
	0.342116	11708	10976	1247.18	9324.42	503.259			0.342116	8074	7741.81	482.45	3510.46	3427.35	163.894	205.323			0.342116	11550	10617.9	1060.25	7925.17	1238.02	59.2179	430.163			0.13552	99	89.0425	89.0425						0.13552	74	62.8785	61.4158	1.45871						0.13552	100
	0.343077	11918	10951.4	1244.55	9303.24	502.128			0.343077	8032	7726.82	481.441	3502.5	3421.88	163.625	204.861			0.343077	11506	10595	1058.01	7907.16	1236.02	59.119	429.194			0.1386	83	89.4269	89.4269						0.1386	67	63.3316	61.8611	1.46805						0.1386	93
	0.344038	11867	10927	1241.94	9282.14	501.003			0.344038	7893	7711.91	480.436	3494.6	3416.43	163.357	204.4			0.344038	11574	10572.1	1055.79	7889.23	1234.03	59.0206	428.231			0.14168	91	89.8053	89.8053						0.14168	63	63.7617	62.2826	1.47768						0.14168	86
	0.344999	11759	10902.6	1239.33	9261.13	499.883			0.344999	8126	7697.05	479.437	3486.72	3410.99	163.09	203.943			0.344999	11549	10549.3	1053.58	7871.37	1232.04	58.9226	427.271			0.14476	88	90.1777	90.1777						0.14476	60	64.1716	62.6832	1.48763						0.14476	95
	0.34596	11682	10878.3	1236.74	9240.2	498.769			0.34596	7993	7682.26	478.443	3478.88	3405.58	162.825	203.487			0.34596	11543	10526.7	1051.38	7853.58	1230.07	58.8251	426.317			0.14784	90	90.5433	90.5433						0.14784	64	64.5638	63.0654	1.49794						0.14784	78
	0.346921	11652	10854.2	1234.15	9219.35	497.66			0.346921	7831	7667.53	477.455	3471.07	3400.18	162.561	203.034			0.346921	11598	10504.1	1049.18	7835.86	1228.11	58.728	425.368			0.15092	81	90.9021	90.9021						0.15092	79	64.9405	63.4316	1.50865						0.15092	92
	0.347882	11577	10830.1	1231.58	9198.59	496.558			0.347882	7762	7652.87	476.472	3463.3	3394.81	162.299	202.584			0.347882	11368	10481.6	1047	7818.21	1226.15	58.6313	424.424			0.154	79	91.2555	91.2555						0.154	64	65.3038	63.7839	1.51977						0.154	96
	0.348843	11446	10806.1	1229.02	9177.92	495.461			0.348843	8064	7638.26	475.495	3455.56	3389.46	162.038	202.136			0.348843	11329	10459.2	1044.83	7800.64	1224.19	58.5352	423.484			0.15708	81	91.6038	91.6038						0.15708	67	65.6556	64.1242	1.53136						0.15708	95
	0.349804	11703	10782.3	1226.48	9157.33	494.37			0.349804	7821	7623.73	474.522	3447.86	3384.13	161.778	201.69			0.349804	11493	10436.9	1042.67	7783.14	1222.24	58.4396	422.55			0.16016	105	91.9467	91.9467						0.16016	67	65.9977	64.4543	1.5434						0.16016	83
	0.350765	11574	10758.5	1223.94	9136.8	493.286			0.350765	7893	7609.25	473.554	3440.19	3378.82	161.519	201.247			0.350765	11439	10414.7	1040.51	7765.71	1220.3	58.3445	421.621			0.16324	108	92.2836	92.2836						0.16324	78	66.3315	64.7756	1.55593						0.16324	94
	0.351726	11297	10734.8	1221.41	9116.34	492.208			0.351726	7968	7594.84	472.591	3432.55	3373.54	161.262	200.807			0.351726	11460	10392.6	1038.36	7748.33	1218.37	58.25	420.698			0.16632	104	92.6149	92.6149						0.16632	75	66.6583	65.0893	1.56894						0.16632	74
	0.352687	11391	10711.1	1218.9	9095.95	491.136			0.352687	7739	7580.48	471.632	3424.93	3368.28	161.006	200.37			0.352687	11300	10370.5	1036.23	7731	1216.44	58.156	419.78			0.1694	82	92.9408	92.9408						0.1694	65	66.9791	65.3966	1.58244						0.1694	87
	0.353648	11494	10687.6	1216.4	9075.63	490.068			0.353648	7742	7566.18	470.679	3417.34	3363.04	160.752	199.934			0.353648	11208	10348.6	1034.1	7713.74	1214.52	58.0624	418.866			0.17248	92	93.2615	93.2615						0.17248	70	67.2948	65.6984	1.5964						0.17248	92
	0.354609	11619	10664.2	1213.91	9055.38	489.006			0.354609	7777	7551.95	469.729	3409.78	3357.84	160.499	199.501			0.354609	11126	10326.7	1031.98	7696.54	1212.61	57.9692	417.957			0.17556	86	93.5772	93.5772						0.17556	71	67.6063	65.9955	1.61081						0.17556	89
	0.35557	11268	10640.8	1211.43	9035.22	487.95			0.35557	7824	7537.78	468.784	3402.25	3352.66	160.247	199.07			0.35557	11261	10304.9	1029.87	7679.4	1210.71	57.8764	417.053			0.17864	80	93.8876	93.8876						0.17864	77	67.9141	66.2884	1.62566						0.17864	92
	0.356531	11207	10617.6	1208.96	9015.14	486.899			0.356531	7704	7523.67	467.842	3394.75	3347.5	159.996	198.642			0.356531	11110	10283.1	1027.77	7662.34	1208.82	57.7842	416.154			0.18172	86	94.1921	94.1921						0.18172	76	68.2186	66.5777	1.64092						0.18172	86
	0.357492	11396	10594.4	1206.51	8995.14	485.851			0.357492	7736	7509.62	466.903	3387.29	3342.36	159.747	198.214			0.357492	11281	10261.5	1025.68	7645.34	1206.93	57.6925	415.257			0.1848	85	94.4916	94.4916						0.1848	64	68.5204	66.8638	1.65659						0.1848	102
	0.358453	11401	10571.3	1204.06	8975.22	484.811			0.358453	7732	7495.61	465.969	3379.85	3337.23	159.499	197.79			0.358453	11043	10240	1023.59	7628.41	1205.05	57.6012	414.367			0.18788	93	94.7867	94.7867						0.18788	81	68.8197	67.147	1.67263						0.18788	95
	0.359414	11155	10548.4	1201.63	8955.38	483.776			0.359414	7603	7481.68	465.039	3372.45	3332.13	159.251	197.368			0.359414	11018	10218.5	1021.52	7611.55	1203.19	57.5105	413.482			0.19096	82	95.0766	95.0766						0.19096	61	69.1167	67.4276	1.68909						0.19096	94
	0.360375	11329	10525.5	1199.21	8935.63	482.747			0.360375	7613	7467.81	464.109	3365.09	3327.06	159.005	196.949			0.360375	11083	10197.2	1019.45	7594.76	1201.33	57.4202	412.601			0.19404	98	95.3603	95.3603						0.19404	67	69.4116	67.7057	1.70595						0.19404	93
	0.361336	11037	10502.8	1196.79	8915.97	481.723			0.361336	7792	7454.01	463.186	3357.75	3322.02	158.76	196.532			0.361336	11066	10175.9	1017.38	7578.05	1199.48	57.3302	411.726			0.19712	91	95.6384	95.6384						0.19712	64	69.7048	67.9815	1.72326						0.19712	85
	0.362297	11205	10480.1	1194.39	8896.39	480.703			0.362297	7772	7440.28	462.267	3350.45	3317	158.515	196.116			0.362297	10827	10154.7	1015.34	7561.4	1197.64	57.2409	410.854			0.2002	92	95.9117	95.9117						0.2002	78	69.9961	68.255	1.74107						0.2002	92
	0.363258	11147	10457.6	1192	8876.92	479.686			0.363258	7536	7426.61	461.352	3343.18	3312.01	158.271	195.703			0.363258	11100	10133.7	1013.3	7544.84	1195.8	57.152	409.985			0.20328	83	96.1798	96.1798						0.20328	76	70.2859	68.5264	1.75948						0.20328	87
	0.364219	11168	10435.1	1189.63	8857.54	478.672			0.364219	7576	7412.99	460.439	3335.95	3307.03	158.029	195.29			0.364219	10961	10112.7	1011.27	7528.36	1193.97	57.0632	409.12			0.20636	86	96.4415	96.4415						0.20636	68	70.5742	68.7956	1.77858						0.20636	82
	0.36518	11136	10412.8	1187.27	8838.27	477.661			0.36518	7592	7399.43	459.53	3328.76	3302.07	157.787	194.88			0.36518	10859	10091.8	1009.25	7511.96	1192.15	56.9749	408.255			0.20944	102	96.697	96.697						0.20944	65	70.8612	69.0627	1.79851						0.20944	91
	0.366141	11035	10390.6	1184.91	8819.11	476.656			0.366141	7748	7385.93	458.623	3321.61	3297.11	157.545	194.47			0.366141	10816	10071.1	1007.24	7495.65	1190.34	56.8869	407.396			0.21252	101	96.9467	96.9467						0.21252	73	71.147	69.3276	1.8194						0.21252	97
	0.367102	10947	10368.5	1182.57	8800.04	475.655			0.367102	7578	7372.49	457.72	3314.5	3292.18	157.305	194.063			0.367102	10929	10050.4	1005.24	7479.44	1188.54	56.7993	406.541			0.2156	110	97.1903	97.1903						0.2156	73	71.4318	69.5904	1.84141						0.2156	90
	0.368063	11041	10346.6	1180.24	8781.06	474.658			0.368063	7548	7359.12	456.821	3307.42	3287.27	157.066	193.657			0.368063	10824	10029.9	1003.25	7463.3	1186.75	56.7119	405.689			0.21868	94	97.4276	97.4276						0.21868	80	71.7157	69.851	1.8647						0.21868	92
	0.369024	11112	10324.7	1177.92	8762.17	473.665			0.369024	7600	7345.78	455.925	3300.38	3282.35	156.827	193.254			0.369024	10780	10009.4	1001.26	7447.24	1184.97	56.6249	404.84			0.22176	105	97.6582	97.6582						0.22176	62	71.9989	70.1094	1.88944						0.22176	96
	0.369985	10907	10302.9	1175.61	8743.38	472.675			0.369985	7643	7332.52	455.032	3293.37	3277.48	156.589	192.852			0.369985	10755	9989.07	999.291	7431.25	1183.19	56.5382	403.996			0.22484	100	97.882	97.882						0.22484	75	72.2814	70.3656	1.91579						0.22484	89
	0.370946	10883	10281.3	1173.31	8724.68	471.688			0.370946	7496	7319.32	454.142	3286.39	3272.63	156.351	192.452			0.370946	10867	9968.81	997.327	7415.35	1181.42	56.4517	403.153			0.22792	102	98.0988	98.0988						0.22792	65	72.5634	70.6196	1.94388						0.22792	91
	0.371907	10942	10259.7	1171.02	8706.09	470.704			0.371907	7492	7306.17	453.255	3279.45	3267.8	156.113	192.053			0.371907	10850	9948.65	995.372	7399.53	1179.65	56.3655	402.313			0.231	103	98.3083	98.3083						0.231	73	72.8452	70.8713	1.97386						0.231	81
	0.372868	11001	10238.3	1168.74	8687.61	469.724			0.372868	7444	7293.08	452.372	3272.55	3262.97	155.877	191.655			0.372868	10924	9928.59	993.426	7383.8	1177.88	56.2797	401.476			0.23408	97	98.5101	98.5101						0.23408	83	73.1266	71.1208	2.00585						0.23408	101
	0.373829	10934	10217	1166.47	8669.24	468.746			0.373829	7412	7280.04	451.492	3265.68	3258.16	155.641	191.259			0.373829	10848	9908.64	991.49	7368.16	1176.12	56.1942	400.641			0.23716	101	98.7037	98.7037						0.23716	77	73.408	71.368	2.03997						0.23716	97
	0.37479	10846	10195.8	1164.22	8650.93	467.773			0.37479	7435	7267.07	450.616	3258.86	3253.36	155.406	190.864			0.37479	10908	9888.77	989.565	7352.58	1174.38	56.1087	399.809			0.24024	91	98.8883	98.8883						0.24024	57	73.6893	71.6129	2.07634						0.24024	92
	0.375751	10760	10174.7	1161.97	8632.78	466.802			0.375751	7521	7254.14	449.743	3252.06	3248.59	155.171	190.471			0.375751	10615	9869.05	987.648	7337.13	1172.64	56.0235	398.98			0.24332	87	99.064	99.064						0.24332	74	73.9707	71.8556	2.11505						0.24332	89
	0.376712	10819	10153.7	1159.73	8614.65	465.835			0.376712	7503	7241.29	448.874	3245.31	3243.84	154.938	190.08			0.376712	10647	9849.43	985.741	7321.76	1170.91	55.9385	398.155			0.2464	90	99.2301	99.2301						0.2464	73	74.2523	72.0961	2.15621						0.2464	76
	0.377673	10820	10132.8	1157.5	8596.66	464.872			0.377673	7338	7228.5	448.007	3238.59	3239.1	154.704	189.69			0.377673	10473	9829.85	983.843	7306.42	1169.18	55.8536	397.332			0.24948	109	99.3858	99.3858						0.24948	81	74.5343	72.3344	2.19993						0.24948	78
	0.378634	10738	10112	1155.27	8578.75	463.912			0.378634	7425	7215.76	447.145	3231.9	3234.38	154.472	189.302			0.378634	10673	9810.4	981.951	7291.2	1167.45	55.7691	396.512			0.25256	80	99.5303	99.5303						0.25256	78	74.8169	72.5705	2.24635						0.25256	79
	0.379595	10692	10091.3	1153.06	8560.92	462.956			0.379595	7469	7203.05	446.286	3225.22	3229.69	154.24	188.915			0.379595	10562	9791.03	980.071	7276.04	1165.73	55.6848	395.695			0.25564	89	99.6632	99.6632						0.25564	59	75.1001	72.8045	2.29562						0.25564	96
	0.380556	10602	10070.7	1150.85	8543.17	462.003			0.380556	7448	7190.41	445.428	3218.58	3225.01	154.009	188.531			0.380556	10412	9771.75	978.2	7260.95	1164.02	55.6008	394.881			0.25872	85	99.7841	99.7841						0.25872	79	75.3843	73.0364	2.34789						0.25872	91
	0.381517	10830	10050.2	1148.66	8525.51	461.055			0.381517	7259	7177.83	444.578	3211.98	3220.35	153.778	188.148			0.381517	10676	9752.55	976.332	7245.93	1162.32	55.517	394.07			0.2618	91	99.8922	99.8922						0.2618	69	75.6696	73.2663	2.40332						0.2618	90
	0.382478	10430	10029.8	1146.48	8507.93	460.111			0.382478	7290	7165.3	443.732	3205.39	3215.72	153.549	187.766			0.382478	10509	9733.45	974.481	7230.97	1160.62	55.4334	393.263			0.26488	102	99.987	99.987						0.26488	73	75.956	73.4939	2.46212						0.26488	83
	0.383439	10674	10009.5	1144.31	8490.44	459.171			0.383439	7339	7152.84	442.89	3198.84	3211.12	153.32	187.387			0.383439	10305	9714.44	972.639	7216.1	1158.93	55.35	392.46			0.26796	107	100.068	100.068						0.26796	76	76.2443	73.7199	2.52444						0.26796	63
	0.3844	10619	9989.3	1142.14	8473.04	458.237			0.3844	7228	7140.44	442.052	3192.32	3206.55	153.093	187.01			0.3844	10357	9695.52	970.806	7201.3	1157.24	55.267	391.661			0.27104	92	100.134	100.134						0.27104	66	76.5347	73.9442	2.5905						0.27104	103
	0.385361	10608	9969.21	1139.99	8455.74	457.306			0.385361	7411	7128.1	441.217	3185.83	3201.99	152.866	186.635			0.385361	10397	9676.7	968.981	7186.57	1155.57	55.1841	390.865			0.27412	101	100.186	100.186						0.27412	70	76.8272	74.1668	2.66042						0.27412	86
	0.386322	10585	9949.21	1137.84	8438.52	456.379			0.386322	7308	7115.81	440.387	3179.37	3197.45	152.641	186.261			0.386322	10311	9657.98	967.164	7171.93	1153.9	55.1015	390.073			0.2772	80	100.223	100.223						0.2772	79	77.1222	74.3878	2.73438						0.2772	81
	0.387283	10425	9929.28	1135.7	8421.37	455.455			0.387283	7335	7103.57	439.56	3172.94	3192.91	152.416	185.889			0.387283	10178	9639.35	965.356	7157.36	1152.24	55.0193	389.284			0.28028	98	100.243	100.243						0.28028	79	77.4199	74.6075	2.81248						0.28028	102
	0.388244	10464	9909.44	1133.58	8404.29	454.536			0.388244	7255	7091.38	438.739	3166.53	3188.41	152.192	185.519			0.388244	10483	9620.79	963.557	7142.84	1150.59	54.9373	388.498			0.28336	99	100.248	100.248						0.28336	61	77.7203	74.8256	2.89478						0.28336	88
	0.389205	10509	9889.69	1131.46	8387.28	453.62			0.389205	7379	7079.25	437.921	3160.15	3183.93	151.968	185.15			0.389205	10348	9602.31	961.767	7128.38	1148.95	54.8557	387.716			0.28644	92	100.238	100.238						0.28644	72	78.0241	75.0427	2.98138						0.28644	88
	0.390166	10331	9870.03	1129.35	8370.35	452.709			0.390166	7222	7067.17	437.107	3153.79	3179.48	151.746	184.783			0.390166	10309	9583.91	959.985	7113.98	1147.31	54.7744	386.936			0.28952	104	100.21	100.21						0.28952	68	78.3312	75.2589	3.07231						0.28952	100
	0.391127	10539	9850.46	1127.25	8353.5	451.804			0.391127	7308	7055.15	436.297	3147.45	3175.05	151.524	184.418			0.391127	10034	9565.6	958.21	7099.65	1145.68	54.6936	386.161			0.2926	92	100.165	100.165						0.2926	78	78.642	75.4744	3.16763						0.2926	86
	0.392088	10303	9831	1125.16	8336.74	450.904			0.392088	7199	7043.19	435.49	3141.15	3170.65	151.304	184.054			0.392088	10208	9547.37	956.443	7085.39	1144.06	54.613	385.391			0.29568	105	100.103	100.103						0.29568	72	78.9568	75.6894	3.26741						0.29568	82
	0.393049	10192	9811.63	1123.08	8320.07	450.009			0.393049	7225	7031.28	434.688	3134.87	3166.26	151.084	183.693			0.393049	10279	9529.24	954.684	7071.21	1142.44	54.5326	384.625			0.29876	96	100.024	100.024						0.29876	74	79.276	75.9042	3.37178						0.29876	91
	0.39401	10404	9792.35	1121.01	8303.47	449.117			0.39401	7261	7019.41	433.89	3128.63	3161.88	150.866	183.334			0.39401	10240	9511.2	952.934	7057.1	1140.84	54.4526	383.863			0.30184	89	99.9259	99.9259						0.30184	84	79.6001	76.1191	3.48092						0.30184	95
	0.394971	10422	9773.17	1118.95	8286.96	448.229			0.394971	7120	7007.58	433.096	3122.41	3157.51	150.648	182.976			0.394971	10295	9493.24	951.191	7043.05	1139.24	54.3728	383.104			0.30492	97	99.8098	99.8098						0.30492	79	79.9295	76.3345	3.59504						0.30492	83
	0.395932	10399	9754.09	1116.9	8270.54	447.345			0.395932	7048	6995.81	432.305	3116.22	3153.15	150.431	182.619			0.395932	10193	9475.38	949.456	7029.08	1137.65	54.2934	382.348			0.308	101	99.6743	99.6743						0.308	73	80.265	76.5506	3.71439						0.308	90
	0.396893	10309	9735.1	1114.86	8254.19	446.462			0.396893	7137	6984.08	431.517	3110.07	3148.8	150.216	182.263			0.396893	10037	9457.6	947.728	7015.18	1136.07	54.2144	381.595			0.31108	95	99.5194	99.5194						0.31108	82	80.6072	76.7679	3.83928						0.31108	87
	0.397854	10247	9716.19	1112.82	8237.93	445.586			0.397854	6903	6972.39	430.732	3103.94	3144.46	150.001	181.908			0.397854	10186	9439.91	946.006	7001.35	1134.5	54.1357	380.843			0.31416	82	99.3447	99.3447						0.31416	56	80.9568	76.9868	3.96999						0.31416	68
	0.398815	10238	9697.39	1110.8	8221.75	444.713			0.398815	7140	6960.77	429.952	3097.84	3140.15	149.786	181.555			0.398815	10218	9422.3	944.292	6987.59	1132.93	54.0574	380.097			0.31724	109	99.149	99.149						0.31724	73	81.3148	77.2079	4.10691						0.31724	98
	0.399776	10256	9678.69	1108.79	8205.66	443.845			0.399776	7090	6949.2	429.175	3091.77	3135.86	149.572	181.203			0.399776	10010	9404.77	942.587	6973.89	1131.36	53.9792	379.355			0.32032	108	98.9321	98.9321						0.32032	86	81.682	77.4317	4.25037						0.32032	96
	0.400737	10190	9660.09	1106.78	8189.66	442.982			0.400737	7069	6937.67	428.399	3085.74	3131.58	149.359	180.853			0.400737	10026	9387.33	940.881	6960.28	1129.8	53.9016	378.616			0.3234	88	98.6945	98.6945						0.3234	81	82.0591	77.6586	4.4005						0.3234	80
	0.401698	10105	9641.6	1104.78	8173.76	442.123			0.401698	6975	6926.2	427.629	3079.74	3127.31	149.146	180.504			0.401698	9897	9369.99	939.191	6946.74	1128.25	53.8243	377.881			0.32648	102	98.4342	98.4342						0.32648	75	82.4468	77.8893	4.55749						0.32648	95
	0.402659	10117	9623.22	1102.8	8157.96	441.268			0.402659	7121	6914.77	426.863	3073.77	3123.04	148.934	180.157			0.402659	9963	9352.75	937.508	6933.29	1126.69	53.7472	377.15			0.32956	88	98.1505	98.1505						0.32956	81	82.8456	78.1242	4.72138						0.32956	98
	0.40362	10246	9604.92	1100.83	8142.22	440.417			0.40362	6986	6903.39	426.1	3067.84	3118.78	148.723	179.811			0.40362	9964	9335.6	935.833	6919.91	1125.14	53.6702	376.422			0.33264	104	97.8438	97.8438						0.33264	83	83.2564	78.3644	4.89202						0.33264	78
	0.404581	10046	9586.7	1098.86	8126.55	439.568			0.404581	6871	6892.06	425.34	3061.95	3114.53	148.512	179.466			0.404581	10014	9318.52	934.164	6906.6	1123.61	53.5935	375.697			0.33572	87	97.5134	97.5134						0.33572	77	83.6794	78.6102	5.06918						0.33572	103
	0.405542	9987	9568.56	1096.9	8110.95	438.724			0.405542	7042	6880.77	424.582	3056.07	3110.3	148.302	179.122			0.405542	9879	9301.52	932.501	6893.34	1122.07	53.5171	374.974			0.3388	120	97.1587	97.1587						0.3388	74	84.1151	78.8626	5.25254						0.3388	84
	0.406503	10068	9550.51	1094.96	8095.43	437.883			0.406503	7175	6869.52	423.828	3050.23	3106.08	148.093	178.779			0.406503	9966	9284.58	930.845	6880.14	1120.54	53.4409	374.255			0.34188	91	96.7794	96.7794						0.34188	78	84.5638	79.122	5.44182						0.34188	91
	0.407464	10075	9532.54	1093.02	8079.98	437.047			0.407464	6990	6858.32	423.078	3044.41	3101.87	147.884	178.437			0.407464	9937	9267.72	929.196	6867	1119.01	53.3649	373.54			0.34496	101	96.3748	96.3748						0.34496	82	85.0257	79.389	5.6367						0.34496	87
	0.408425	10134	9514.66	1091.09	8064.6	436.215			0.408425	7055	6847.16	422.331	3038.63	3097.67	147.676	178.097			0.408425	9824	9250.94	927.554	6853.93	1117.48	53.2892	372.828			0.34804	101	95.9455	95.9455						0.34804	86	85.5013	79.6644	5.83689						0.34804	87
	0.409386	9863	9496.87	1089.17	8049.31	435.387			0.409386	6925	6836.05	421.586	3032.87	3093.49	147.468	177.758			0.409386	9830	9234.24	925.92	6840.92	1115.96	53.2138	372.12			0.35112	97	95.4908	95.4908						0.35112	81	85.9907	79.9486	6.04213						0.35112	90
	0.410347	10081	9479.17	1087.25	8034.09	434.564			0.410347	7005	6824.99	420.845	3027.15	3089.31	147.261	177.42			0.410347	9871	9217.62	924.291	6827.98	1114.45	53.1384	371.415			0.3542	89	95.0102	95.0102						0.3542	88	86.4944	80.2421	6.25228						0.3542	85
	0.411308	10017	9461.52	1085.35	8018.91	433.744			0.411308	6948	6813.98	420.107	3021.45	3085.15	147.054	177.084			0.411308	9923	9201.04	922.668	6815.07	1112.93	53.0635	370.713			0.35728	93	94.5045	94.5045						0.35728	63	87.0125	80.5452	6.46724						0.35728	107
	0.412269	9919	9443.98	1083.45	8003.84	432.928			0.412269	6956	6803.01	419.371	3015.78	3081.02	146.847	176.749			0.412269	9942	9184.57	921.051	6802.26	1111.42	52.9887	370.015			0.36036	94	93.9728	93.9728						0.36036	62	87.5454	80.8583	6.68711						0.36036	72
	0.41323	9894	9426.51	1081.56	7988.82	432.116			0.41323	6994	6792.11	418.64	3010.15	3076.9	146.641	176.415			0.41323	9714	9168.18	919.441	6789.51	1109.92	52.914	369.321			0.36344	95	93.4141	93.4141						0.36344	92	88.0934	81.1814	6.91201						0.36344	81
	0.414191	9775	9409.04	1079.67	7973.8	431.309			0.414191	6925	6781.25	417.911	3004.54	3072.79	146.436	176.083			0.414191	9800	9151.84	917.837	6776.8	1108.42	52.8395	368.63			0.36652	101	92.8281	92.8281						0.36652	84	88.6561	81.5142	7.14189						0.36652	76
	0.415152	9910	9391.67	1077.8	7958.86	430.506			0.415152	6877	6770.4	417.186	2998.93	3068.69	146.232	175.753			0.415152	9775	9135.5	916.24	6764.08	1106.92	52.7651	367.943			0.3696	89	92.2146	92.2146						0.3696	83	89.2336	81.8567	7.3769						0.3696	70
	0.416113	9826	9374.36	1075.93	7943.96	429.709			0.416113	7020	6759.61	416.463	2993.36	3064.6	146.028	175.424			0.416113	9699	9119.26	914.648	6751.44	1105.43	52.6909	367.26			0.37268	85	91.5724	91.5724						0.37268	71	89.8249	82.2082	7.6167						0.37268	95
	0.417074	9906	9357.09	1074.07	7929.1	428.915			0.417074	6941	6748.83	415.745	2987.8	3060.51	145.824	175.097			0.417074	9559	9103.07	913.062	6738.84	1103.95	52.6169	366.581			0.37576	78	90.901	90.901						0.37576	75	90.4288	82.5681	7.86068						0.37576	98
	0.418035	9839	9339.87	1072.21	7914.28	428.126			0.418035	6788	6738.1	415.028	2982.26	3056.45	145.621	174.772			0.418035	9668	9086.92	911.483	6726.26	1102.47	52.5431	365.906			0.37884	98	90.1991	90.1991						0.37884	86	91.0434	82.9353	8.10808						0.37884	88
	0.418996	9836	9322.7	1070.36	7899.51	427.339			0.418996	6735	6727.41	414.315	2976.74	3052.4	145.419	174.448			0.418996	9647	9070.83	909.905	6713.73	1101	52.4696	365.233			0.38192	102	89.4664	89.4664						0.38192	85	91.6665	83.3086	8.35791						0.38192	85
	0.419957	9743	9305.59	1068.51	7884.78	426.557			0.419957	6715	6716.76	413.603	2971.23	3048.38	145.218	174.126			0.419957	9553	9054.77	908.329	6701.23	1099.53	52.3963	364.564			0.385	77	88.7023	88.7023						0.385	85	92.2951	83.6862	8.60894						0.385	73
	0.420918	9868	9288.54	1066.67	7870.11	425.778			0.420918	6894	6706.16	412.897	2965.75	3044.37	145.017	173.805			0.420918	9727	9038.78	906.768	6688.77	1098.06	52.3232	363.898			0.38808	89	87.9049	87.9049						0.38808	76	92.9263	84.0664	8.85988						0.38808	97
	0.421879	9642	9271.55	1064.84	7855.48	425.001			0.421879	6889	6695.59	412.195	2960.28	3040.37	144.817	173.486			0.421879	9625	9022.84	905.211	6676.35	1096.6	52.2503	363.235			0.39116	85	87.0744	87.0744						0.39116	88	93.5563	84.4469	9.10939						0.39116	93
	0.42284	9630	9254.61	1063.02	7840.89	424.23			0.42284	6785	6685.06	411.496	2954.84	3036.38	144.618	173.168			0.42284	9470	9006.96	903.661	6663.98	1095.14	52.1776	362.574			0.39424	92	86.2091	86.2091						0.39424	96	94.1812	84.8252	9.35597						0.39424	83
	0.423801	9646	9237.7	1061.21	7826.32	423.462			0.423801	6822	6674.55	410.8	2949.42	3032.39	144.419	172.852			0.423801	9630	8991.12	902.117	6651.63	1093.69	52.1051	361.917			0.39732	95	85.3071	85.3071						0.39732	85	94.7965	85.1981	9.5984						0.39732	84
	0.424762	9593	9220.83	1059.4	7811.78	422.699			0.424762	6797	6664.06	410.107	2944	3028.41	144.222	172.538			0.424762	9499	8975.31	900.578	6639.3	1092.25	52.0329	361.264			0.4004	90	84.3668	84.3668						0.4004	94	95.3981	85.5624	9.83565						0.4004	75
	0.425723	9789	9204	1057.6	7797.28	421.94			0.425723	6788	6653.6	409.417	2938.6	3024.44	144.026	172.226			0.425723	9481	8959.55	899.044	6627	1090.81	51.9609	360.615			0.40348	86	83.3874	83.3874						0.40348	67	95.9813	85.9143	10.067						0.40348	74
	0.426684	9648	9187.21	1055.8	7782.81	421.183			0.426684	6876	6643.15	408.73	2933.21	3020.46	143.83	171.915			0.426684	9514	8943.82	897.516	6614.73	1089.38	51.8892	359.969			0.40656	60	82.3669	82.3669						0.40656	82	96.5418	86.2495	10.2923						0.40656	81
	0.427645	9517	9170.48	1054.01	7768.38	420.428			0.427645	6746	6632.76	408.046	2927.83	3016.51	143.635	171.606			0.427645	9501	8928.14	895.993	6602.49	1087.95	51.8178	359.324			0.40964	102	81.3036	81.3036						0.40964	79	97.0747	86.5636	10.5111						0.40964	84
	0.428606	9586	9153.8	1052.23	7754	419.676			0.428606	6880	6622.4	407.366	2922.47	3012.58	143.441	171.298			0.428606	9490	8912.5	894.478	6590.28	1086.52	51.7467	358.682			0.41272	67	80.196	80.196						0.41272	99	97.5745	86.8513	10.7232						0.41272	82
	0.429567	9537	9137.17	1050.45	7739.66	418.923			0.429567	6690	6612.06	406.688	2917.12	3008.66	143.248	170.991			0.429567	9254	8896.92	892.969	6578.11	1085.09	51.676	358.041			0.4158	76	79.0431	79.0431						0.4158	101	98.035	87.1068	10.9282						0.4158	93
	0.430528	9463	9120.6	1048.68	7725.37	418.175			0.430528	6707	6601.76	406.012	2911.8	3004.74	143.055	170.684			0.430528	9423	8881.37	891.465	6565.98	1083.67	51.6057	357.4			0.41888	93	77.8438	77.8438						0.41888	115	98.4495	87.3242	11.1253						0.41888	80
	0.431489	9549	9104.08	1046.92	7711.12	417.429			0.431489	6751	6591.47	405.339	2906.49	3000.83	142.864	170.379			0.431489	9314	8865.88	889.966	6553.89	1082.25	51.5355	356.763			0.42196	93	76.596	76.596						0.42196	117	98.8106	87.4972	11.3134						0.42196	81
	0.43245	9428	9087.62	1045.17	7696.93	416.686			0.43245	6606	6581.23	404.669	2901.19	2996.92	142.673	170.076			0.43245	9507	8850.43	888.473	6541.84	1080.83	51.4656	356.128			0.42504	76	75.2998	75.2998						0.42504	95	99.1094	87.6183	11.4911						0.42504	94
	0.433411	9584	9071.21	1043.42	7682.78	415.945			0.433411	6663	6571.01	404.001	2895.92	2993.03	142.483	169.774			0.433411	9222	8835.05	886.987	6529.83	1079.42	51.396	355.496			0.42812	85	73.9537	73.9537						0.42812	103	99.3364	87.6797	11.6567						0.42812	86
	0.434372	9250	9054.87	1041.68	7668.68	415.207			0.434372	6593	6560.83	403.336	2890.67	2989.15	142.294	169.474			0.434372	9341	8819.72	885.508	6517.86	1078.01	51.3266	354.866			0.4312	69	72.5564	72.5564						0.4312	106	99.4819	87.6736	11.8083						0.4312	83
	0.435333	9473	9038.58	1039.95	7654.64	414.471			0.435333	6617	6550.68	402.673	2885.43	2985.28	142.106	169.174			0.435333	9473	8804.43	884.034	6505.93	1076.61	51.2576	354.237			0.43428	84	71.108	71.108						0.43428	91	99.5349	87.5915	11.9434						0.43428	80
	0.436294	9409	9022.37	1038.22	7640.66	413.735			0.436294	6709	6540.57	402.011	2880.21	2981.42	141.919	168.876			0.436294	9306	8789.21	882.566	6494.05	1075.21	51.1889	353.61			0.43736	75	69.6075	69.6075						0.43736	111	99.484	87.4244	12.0596						0.43736	80
	0.437255	9569	9006.23	1036.5	7626.74	413.001			0.437255	6605	6530.49	401.352	2875.01	2977.58	141.731	168.579			0.437255	9211	8774.04	881.105	6482.22	1073.81	51.1206	352.984			0.44044	92	68.0556	68.0556						0.44044	127	99.3179	87.163	12.1549						0.44044	78
	0.438216	9375	8990.17	1034.79	7612.9	412.269			0.438216	6803	6520.46	400.696	2869.84	2973.75	141.545	168.282			0.438216	9341	8758.94	879.65	6470.45	1072.41	51.0525	352.359			0.44352	66	66.4522	66.4522						0.44352	101	99.0263	86.7979	12.2284						0.44352	76
	0.439177	9315	8974.19	1033.09	7599.12	411.538			0.439177	6647	6510.46	400.038	2864.69	2969.93	141.359	167.987			0.439177	9155	8743.92	878.201	6458.74	1071.02	50.9847	351.735			0.4466	63	64.7989	64.7989						0.4466	89	98.5986	86.3196	12.279						0.4466	82
	0.440138	9378	8958.26	1031.39	7585.4	410.81			0.440138	6596	6500.52	399.386	2859.58	2966.13	141.174	167.692			0.440138	9142	8728.95	876.753	6447.08	1069.63	50.9173	351.113			0.44968	69	63.0973	63.0973						0.44968	109	98.0256	85.7189	12.3067						0.44968	80
	0.441099	9301	8942.39	1029.7	7571.72	410.083			0.441099	6788	6490.62	398.736	2854.48	2962.34	140.989	167.399			0.441099	9137	8714.05	875.319	6435.47	1068.25	50.8502	350.493			0.45276	67	61.3479	61.3479						0.45276	96	97.2985	84.9864	12.312						0.45276	64
	0.44206	9305	8926.59	1028.02	7558.1	409.358			0.44206	6557	6480.75	398.088	2849.39	2958.58	140.805	167.107			0.44206	9333	8699.19	873.891	6423.89	1066.87	50.783	349.874			0.45584	66	59.5534	59.5534						0.45584	101	96.4093	84.114	12.2953						0.45584	69
	0.443021	9196	8910.85	1026.35	7544.54	408.636			0.443021	6710	6470.93	397.442	2844.33	2954.83	140.622	166.816			0.443021	9135	8684.4	872.471	6412.37	1065.5	50.7163	349.257			0.45892	51	57.7165	57.7165						0.45892	103	95.351	83.0939	12.2571						0.45892	69
	0.443982	9323	8895.19	1024.69	7531.04	407.915			0.443982	6643	6461.13	396.798	2839.28	2951.1	140.439	166.526			0.443982	9206	8669.67	871.057	6400.89	1064.13	50.6497	348.642			0.462	58	55.8392	55.8392						0.462	99	94.1173	81.9192	12.1982						0.462	84
	0.444943	9352	8879.6	1023.03	7517.6	407.196			0.444943	6462	6451.37	396.156	2834.26	2947.36	140.256	166.237			0.444943	9219	8655	869.648	6389.46	1062.77	50.5832	348.028			0.46508	56	53.9252	53.9252						0.46508	108	92.7025	80.5838	12.1187						0.46508	69
	0.445904	9330	8864.08	1021.39	7504.23	406.479			0.445904	6500	6441.65	395.517	2829.26	2943.64	140.074	165.949			0.445904	8913	8640.4	868.246	6378.09	1061.41	50.517	347.416			0.46816	41	51.9777	51.9777						0.46816	93	91.1029	79.0842	12.0187						0.46816	60
	0.446865	9298	8848.61	1019.75	7490.9	405.765			0.446865	6574	6431.98	394.879	2824.29	2939.95	139.892	165.662			0.446865	8962	8625.87	866.851	6366.77	1060.06	50.451	346.806			0.47124	57	50.002	50.002						0.47124	88	89.3155	77.418	11.8974						0.47124	56
	0.447826	9077	8833.26	1018.12	7477.68	405.053			0.447826	6550	6422.35	394.245	2819.35	2936.27	139.711	165.376			0.447826	9103	8611.39	865.464	6355.49	1058.72	50.3852	346.198			0.47432	62	48.0025	48.0025						0.47432	102	87.3392	75.5853	11.7539						0.47432	58
	0.448787	9213	8817.98	1016.49	7464.52	404.345			0.448787	6543	6412.77	393.613	2814.41	2932.61	139.53	165.092			0.448787	9217	8597.01	864.083	6344.3	1057.38	50.3196	345.592			0.4774	37	45.9854	45.9854						0.4774	70	85.1743	73.5877	11.5866						0.4774	44
	0.449748	9219	8802.76	1014.88	7451.4	403.639			0.449748	6389	6403.24	392.983	2809.52	2928.97	139.349	164.809			0.449748	9081	8582.7	862.709	6333.16	1056.04	50.2542	344.99			0.48048	48	43.9569	43.9569						0.48048	99	82.8239	71.4288	11.3952						0.48048	42
	0.450709	9151	8787.54	1013.27	7438.28	402.936			0.450709	6643	6393.75	392.356	2804.64	2925.34	139.169	164.527			0.450709	9049	8568.42	861.34	6322.05	1054.71	50.189	344.389			0.48356	42	41.9221	41.9221						0.48356	87	80.2941	69.1149	11.1792						0.48356	32
	0.45167	9077	8772.41	1011.67	7425.25	402.234			0.45167	6507	6384.25	391.731	2799.76	2921.71	138.989	164.246			0.45167	9004	8554.16	859.978	6310.94	1053.38	50.1239	343.79			0.48664	41	39.8877	39.8877						0.48664	83	77.5944	66.6551	10.9393						0.48664	43
	0.452631	9112	8757.33	1010.07	7412.25	401.535			0.452631	6589	6374.8	391.11	2794.91	2918.09	138.81	163.966			0.452631	9013	8539.99	858.623	6299.9	1052.06	50.0589	343.193			0.48972	44	37.8601	37.8601						0.48972	66	74.7378	64.0609	10.6769						0.48972	38
	0.453592	9063	8742.31	1008.49	7399.3	400.839			0.453592	6426	6365.38	390.492	2790.08	2914.47	138.631	163.687			0.453592	8985	8525.86	857.275	6288.89	1050.75	49.994	342.598			0.4928	28	35.8449	35.8449						0.4928	91	71.7395	61.3459	10.3936						0.4928	27
	0.454553	9015	8727.34	1006.91	7386.39	400.143			0.454553	6407	6355.98	389.877	2785.25	2910.87	138.453	163.41			0.454553	9102	8511.79	855.935	6277.92	1049.45	49.9292	342.005			0.49588	43	33.8485	33.8485						0.49588	79	68.6176	58.5254	10.0922						0.49588	39
	0.455514	9085	8712.43	1005.34	7373.54	399.453			0.455514	6356	6346.59	389.265	2780.45	2907.26	138.275	163.132			0.455514	8847	8497.76	854.6	6266.99	1048.15	49.8646	341.413			0.49896	22	31.8769	31.8769						0.49896	68	65.3918	55.6168	9.77502						0.49896	37
	0.456475	9105	8697.58	1003.78	7360.73	398.765			0.456475	6449	6337.26	388.657	2775.65	2903.67	138.097	162.857			0.456475	8809	8483.79	853.272	6256.1	1046.85	49.8001	340.825			0.50204	34	29.937	29.937						0.50204	58	62.0843	52.6391	9.44518						0.50204	26
	0.457436	9101	8682.81	1002.23	7347.99	398.082			0.457436	6345	6327.96	388.052	2770.88	2900.11	137.92	162.583			0.457436	8653	8469.88	851.95	6245.26	1045.55	49.7359	340.241			0.50512	26	28.0349	28.0349						0.50512	45	58.7181	49.6129	9.10518						0.50512	34
	0.458397	9039	8668.1	1000.68	7335.3	397.402			0.458397	6577	6318.69	387.45	2766.13	2896.54	137.744	162.31			0.458397	8870	8456.03	850.636	6234.46	1044.25	49.6719	339.659			0.5082	27	26.1776	26.1776						0.5082	53	55.3162	46.5593	8.75688						0.5082	29
	0.459358	8983	8653.43	999.139	7322.66	396.723			0.459358	6424	6309.45	386.85	2761.4	2892.98	137.568	162.039			0.459358	8981	8442.23	849.328	6223.72	1042.96	49.608	339.08			0.51128	29	24.3707	24.3707						0.51128	53	51.9014	43.4999	8.40153						0.51128	30
	0.460319	8960	8638.81	997.61	7310.04	396.047			0.460319	6274	6300.23	386.257	2756.68	2889.43	137.393	161.768			0.460319	8788	8428.47	848.022	6213.01	1041.67	49.5442	338.503			0.51436	17	22.6193	22.6193						0.51436	39	48.4962	40.4564	8.03977						0.51436	24
	0.46128	8782	8624.24	996.09	7297.46	395.372			0.46128	6359	6291.03	385.667	2751.97	2885.88	137.219	161.497			0.46128	8772	8414.76	846.728	6202.32	1040.38	49.4806	337.927			0.51744	19	20.9281	20.9281						0.51744	37	45.1228	37.4503	7.67249						0.51744	24
	0.462241	8965	8609.72	994.577	7284.92	394.698			0.462241	6292	6281.86	385.081	2747.27	2882.34	137.045	161.227			0.462241	8758	8401.1	845.441	6191.66	1039.1	49.4172	337.351			0.52052	19	19.3015	19.3015						0.52052	36	41.8023	34.502	7.30022						0.52052	15
	0.463202	9016	8595.25	993.072	7272.43	394.029			0.463202	6375	6272.71	384.498	2742.58	2878.81	136.872	160.958			0.463202	8816	8387.48	844.161	6181.04	1037.83	49.3539	336.78			0.5236	17	17.7423	17.7423						0.5236	42	38.5548	31.6308	6.924						0.5236	13
	0.464163	8925	8580.84	991.573	7259.99	393.363			0.464163	6397	6263.59	383.919	2737.9	2875.28	136.7	160.69			0.464163	8828	8373.91	842.887	6170.46	1036.55	49.2909	336.211			0.52668	10	16.2536	16.2536						0.52668	25	35.3994	28.8541	6.54527						0.52668	13
	0.465124	8979	8566.5	990.081	7247.61	392.701			0.465124	6415	6254.5	383.342	2733.24	2871.77	136.529	160.423			0.465124	8839	8360.39	841.618	6159.93	1035.28	49.2281	335.645			0.52976	11	14.8377	14.8377						0.52976	22	32.3534	26.1878	6.16562						0.52976	8
	0.466085	8938	8552.22	988.595	7235.27	392.041			0.466085	6365	6245.44	382.769	2728.6	2868.27	136.358	160.157			0.466085	8819	8346.93	840.355	6149.44	1034	49.1656	335.081			0.53284	9	13.4967	13.4967						0.53284	30	29.4328	23.6452	5.78759						0.53284	15
	0.467046	8932	8538	987.115	7222.99	391.385			0.467046	6338	6236.41	382.2	2723.97	2864.78	136.187	159.893			0.467046	8743	8333.52	839.098	6139	1032.74	49.1033	334.521			0.53592	6	12.2321	12.2321						0.53592	18	26.6512	21.2375	5.41363						0.53592	7
	0.468007	8816	8523.84	985.643	7210.77	390.731			0.468007	6362	6227.41	381.633	2719.36	2861.29	136.017	159.629			0.468007	8745	8320.17	837.846	6128.6	1031.47	49.0413	333.963			0.539	8	11.0456	11.0456						0.539	14	24.02	18.9735	5.04649						0.539	5
	0.468968	8973	8509.75	984.176	7198.6	390.079			0.468968	6330	6218.44	381.069	2714.76	2857.83	135.848	159.366			0.468968	8694	8306.88	836.6	6118.25	1030.21	48.9797	333.407			0.54208	8	9.93681	9.93681						0.54208	20	21.5481	16.8594	4.68874						0.54208	5
	0.469929	8844	8495.71	982.714	7186.48	389.429			0.469929	6369	6209.51	380.508	2710.18	2854.38	135.68	159.103			0.469929	8528	8293.65	835.357	6107.94	1028.95	48.9182	332.852			0.54516	5	8.90589	8.90589						0.54516	14	19.2414	14.8989	4.34242						0.54516	6
	0.47089	8828	8481.73	981.255	7174.41	388.782			0.47089	6411	6200.62	379.948	2705.62	2850.94	135.512	158.841			0.47089	8722	8280.46	834.118	6097.68	1027.69	48.8569	332.3			0.54824	9	7.95167	7.95167						0.54824	16	17.1026	13.0936	4.00905						0.54824	7
	0.471851	8766	8467.81	979.8	7162.4	388.138			0.471851	6398	6191.75	379.39	2701.06	2847.52	135.346	158.58			0.471851	8652	8267.33	832.883	6087.46	1026.44	48.7958	331.75			0.55132	2	7.07228	7.07228						0.55132	8	15.1323	11.4426	3.68975						0.55132	8
	0.472812	8897	8453.97	978.349	7150.46	387.498			0.472812	6260	6182.91	378.835	2696.53	2844.11	135.179	158.32			0.472812	8627	8254.26	831.651	6077.3	1025.19	48.7349	331.203			0.5544	5	6.26548	6.26548						0.5544	12	13.3284	9.94316	3.38527						0.5544	3
	0.473773	8787	8440.2	976.903	7138.59	386.86			0.473773	6374	6174.1	378.281	2692.02	2840.69	135.014	158.061			0.473773	8718	8241.26	830.424	6067.19	1023.95	48.6743	330.659			0.55748	1	5.52835	5.52835						0.55748	6	11.6868	8.59088	3.09596						0.55748	3
	0.474734	8775	8426.51	975.46	7126.79	386.225			0.474734	6129	6165.32	377.729	2687.52	2837.3	134.849	157.802			0.474734	8487	8228.33	829.199	6057.14	1022.71	48.6139	330.118			0.56056	4	4.85795	4.85795						0.56056	5	10.2012	7.37903	2.82215						0.56056	5
	0.475695	8802	8412.9	974.019	7115.06	385.594			0.475695	6214	6156.59	377.178	2683.05	2833.92	134.685	157.545			0.475695	8583	8215.47	827.977	6047.16	1021.48	48.5539	329.578			0.56364	4	4.25074	4.25074						0.56364	6	8.8657	6.30193	2.56377						0.56364	1
	0.476656	8666	8399.33	972.581	7103.38	384.965			0.476656	6287	6147.9	376.628	2678.61	2830.55	134.52	157.289			0.476656	8608	8202.68	826.757	6037.23	1020.26	48.4941	329.042			0.56672	2	3.70313	3.70313						0.56672	8	7.6719	5.35051	2.32139						0.56672	0
	0.477617	8849	8385.81	971.146	7091.74	384.339			0.477617	6241	6139.25	376.081	2674.18	2827.21	134.356	157.033			0.477617	8566	8189.93	825.541	6027.34	1019.03	48.4345	328.508			0.5698	2	3.21179	3.21179						0.5698	7	6.61084	4.51591	2.09492						0.5698	1
	0.478578	8518	8372.35	969.714	7080.15	383.716			0.478578	6217	6130.63	375.534	2669.76	2823.88	134.193	156.779			0.478578	8583	8177.22	824.327	6017.49	1017.81	48.3753	327.976			0.57288	4	2.77246	2.77246						0.57288	11	5.67339	3.78886	1.88454						0.57288	2
	0.479539	8674	8358.94	968.279	7068.61	383.096			0.479539	6159	6122.02	374.987	2665.35	2820.55	134.03	156.525			0.479539	8395	8164.57	823.11	6007.68	1016.59	48.3162	327.447			0.57596	2	2.38121	2.38121						0.57596	0	4.85012	3.15985	1.69027						0.57596	2
	0.4805	8558	8345.61	966.855	7057.13	382.48			0.4805	6307	6113.44	374.445	2660.96	2817.23	133.867	156.273			0.4805	8624	8151.98	821.905	5997.92	1015.38	48.2573	326.921			0.57904	4	2.03413	2.03413						0.57904	9	4.1313	2.61943	1.51187						0.57904	1
	0.481461	8734	8332.33	965.436	7045.71	381.868			0.481461	6316	6104.89	373.904	2656.59	2813.91	133.705	156.022			0.481461	8635	8139.44	820.702	5988.2	1014.17	48.1983	326.398			0.58212	0	1.72749	1.72749						0.58212	1	3.50713	2.15833	1.34881						0.58212	4
	0.482422	8570	8319.13	964.021	7034.36	381.259			0.482422	6309	6096.36	373.366	2652.24	2810.6	133.543	155.772			0.482422	8537	8126.97	819.503	5978.54	1012.97	48.1396	325.878			0.5852	0	1.45765	1.45765						0.5852	2	2.96786	1.76761	1.20026						0.5852	0
	0.483383	8773	8305.97	962.612	7023.03	380.652			0.483383	6252	6087.87	372.829	2647.91	2807.29	133.381	155.523			0.483383	8582	8114.57	818.309	5968.93	1011.78	48.081	325.36			0.58828	1	1.22125	1.22125						0.58828	2	2.50397	1.43882	1.06516						0.58828	1
	0.484344	8627	8292.9	961.208	7011.79	380.048			0.484344	6344	6079.38	372.295	2643.59	2803.98	133.22	155.275			0.484344	8538	8102.2	817.12	5959.34	1010.59	48.0225	324.845			0.59136	1	1.01512	1.01512						0.59136	2	2.10633	1.16404	0.94229						0.59136	1
	0.485305	8666	8279.9	959.811	7000.61	379.446			0.485305	6213	6070.97	371.764	2639.31	2800.7	133.058	155.028			0.485305	8587	8089.92	815.935	5949.83	1009.4	47.9641	324.331			0.59444	3	0.83658	0.83658						0.59444	0	1.76641	0.936	0.8304						0.59444	0
	0.486266	8500	8266.93	958.42	6989.46	378.846			0.486266	6193	6062.58	371.236	2635.05	2797.43	132.897	154.782			0.486266	8488	8077.68	814.757	5940.37	1008.21	47.9059	323.819			0.59752	1	0.68283	0.68283						0.59752	0	1.47634	0.74805	0.7283						0.59752	0
	0.487227	8454	8253.96	957.037	6978.3	378.25			0.487227	6176	6054.22	370.71	2630.8	2794.16	132.736	154.537			0.487227	8411	8065.45	813.585	5930.89	1007.02	47.8479	323.309			0.6006	0	0.55172	0.55172						0.6006	2	1.22906	0.5942	0.63486						0.6006	0
	0.488188	8475	8241.07	955.663	6967.2	377.655			0.488188	6107	6045.85	370.188	2626.54	2790.89	132.575	154.293			0.488188	8239	8053.28	812.419	5921.48	1005.84	47.79	322.801			0.60368	0	0.44087	0.44087						0.60368	3	1.01858	0.46913	0.54945						0.60368	3
	0.489149	8537	8228.21	954.297	6956.13	377.065			0.489149	6164	6037.51	369.668	2622.31	2787.62	132.414	154.05			0.489149	8449	8041.14	811.261	5912.08	1004.65	47.7321	322.296			0.60676	3	0.34813	0.34813						0.60676	0	0.83953	0.36816	0.47136						0.60676	1
	0.49011	8337	8215.4	952.939	6945.08	376.478			0.49011	6266	6029.2	369.152	2618.09	2784.36	132.253	153.809			0.49011	8255	8029.04	810.109	5902.7	1003.47	47.6744	321.794			0.60984	0	0.27145	0.27145						0.60984	1	0.68748	0.28722	0.40027						0.60984	1
	0.491071	8465	8202.62	951.591	6934.07	375.894			0.491071	6304	6020.91	368.639	2613.88	2781.11	132.093	153.569			0.491071	8321	8016.98	808.964	5893.35	1002.3	47.6167	321.295			0.61292	1	0.20889	0.20889						0.61292	0	0.55875	0.22276	0.33598						0.61292	0
	0.492032	8410	8189.89	950.252	6923.09	375.31			0.492032	6184	6012.65	368.129	2609.68	2777.87	131.933	153.33			0.492032	8469	8004.96	807.826	5884.02	1001.13	47.5589	320.797			0.616	1	0.15857	0.15857						0.616	1	0.45022	0.1718	0.27842						0.616	1
	0.492993	8306	8177.21	948.922	6912.14	374.728			0.492993	6149	6004.41	367.622	2605.5	2774.64	131.774	153.091			0.492993	8346	7992.97	806.696	5874.73	999.96	47.5012	320.299			0.61908	0	0.11872	0.11872						0.61908	2	0.35929	0.13177	0.22751						0.61908	0
	0.493954	8391	8164.57	947.6	6901.24	374.146			0.493954	6214	5996.2	367.118	2601.33	2771.41	131.614	152.853			0.493954	8365	7981.02	805.572	5865.46	998.789	47.4436	319.803			0.62216	0	0.08766	0.08766						0.62216	1	0.28368	0.10055	0.18313						0.62216	1
	0.494915	8292	8151.99	946.287	6890.38	373.567			0.494915	6071	5988.02	366.616	2597.19	2768.19	131.455	152.615			0.494915	8287	7969.11	804.455	5856.23	997.621	47.386	319.306			0.62524	4	0.06383	0.06383						0.62524	0	0.22095	0.07587	0.14508						0.62524	0
	0.495876	8348	8139.43	944.981	6879.54	372.99			0.495876	6172	5979.87	366.117	2593.06	2764.98	131.296	152.378			0.495876	8320	7957.24	803.343	5847.03	996.456	47.3286	318.812			0.62832	1	0.04593	0.04593						0.62832	0	0.17043	0.0574	0.11303						0.62832	0
	0.496837	8248	8126.89	943.682	6868.7	372.415			0.496837	6074	5971.74	365.619	2588.95	2761.78	131.137	152.142			0.496837	8340	7945.4	802.237	5837.84	995.294	47.2713	318.32			0.6314	1	0.03272	0.03272						0.6314	0	0.12979	0.0433	0.0865						0.6314	0
	0.497798	8253	8114.38	942.39	6857.89	371.842			0.497798	6238	5963.65	365.124	2584.84	2758.6	130.979	151.907			0.497798	8129	7933.58	801.136	5828.67	994.134	47.2141	317.829			0.63448	1	0.02314	0.02314						0.63448	0	0.09766	0.0326	0.06507						0.63448	0
	0.498759	8333	8101.9	941.103	6847.1	371.272			0.498759	5986	5955.57	364.627	2580.74	2755.43	130.821	151.673			0.498759	8246	7921.78	800.039	5819.51	992.978	47.1569	317.34			0.63756	0	0.01632	0.01632						0.63756	1	0.07259	0.02452	0.04806						0.63756	0
	0.49972	8238	8089.45	939.815	6836.34	370.703			0.49972	5925	5947.53	364.133	2576.65	2752.28	130.664	151.44			0.49972	8193	7910	798.941	5810.37	991.824	47.0999	316.852			0.64064	0	0.01156	0.01156						0.64064	0	0.05335	0.0185	0.03485						0.64064	1
	0.500681	8423	8077.05	938.538	6825.61	370.135			0.500681	5997	5939.52	363.641	2572.58	2749.13	130.507	151.208			0.500681	8267	7898.26	797.848	5801.25	990.674	47.0429	316.366			0.64372	0	0.0083	0.0083						0.64372	0	0.03883	0.01402	0.02481						0.64372	0
	0.501642	8123	8064.68	937.263	6814.92	369.569			0.501642	5973	5931.52	363.148	2568.52	2746	130.351	150.976			0.501642	8226	7886.55	796.759	5792.16	989.527	46.986	315.881			0.6468	0	0.00612	0.00612						0.6468	0	0.02806	0.01072	0.01734						0.6468	0
	0.502603	8412	8052.35	935.99	6804.26	369.003			0.502603	6078	5923.55	362.656	2564.48	2742.86	130.196	150.745			0.502603	8244	7874.89	795.671	5783.11	988.386	46.9293	315.396			0.64988	0	0.00467	0.00467						0.64988	0	0.0202	0.0083	0.0119						0.64988	0
	0.503564	8213	8040.05	934.718	6793.64	368.439			0.503564	6005	5915.62	362.163	2560.46	2739.75	130.041	150.514			0.503564	8112	7863.25	794.583	5774.08	987.25	46.8727	314.912			0.65296	1	0.00372	0.00372						0.65296	0	0.01458	0.00655	0.00804						0.65296	0
	0.504525	8074	8027.8	933.446	6783.05	367.877			0.504525	5986	5907.71	361.668	2556.45	2736.65	129.886	150.284			0.504525	8061	7851.65	793.495	5765.08	986.12	46.8163	314.429			0.65604	0	0.00313	0.00313						0.65604	0	0.01062	0.00528	0.00535						0.65604	0
	0.505486	8334	8015.58	932.173	6772.5	367.318			0.505486	5942	5899.84	361.173	2552.47	2733.57	129.732	150.055			0.505486	8108	7840.09	792.405	5756.11	984.993	46.7601	313.949			0.65912	0	0.00276	0.00276						0.65912	0	0.00788	0.00437	0.00352						0.65912	0
	0.506447	8242	8003.4	930.898	6761.99	366.76			0.506447	5946	5892.01	360.676	2548.49	2730.51	129.578	149.827			0.506447	8150	7828.56	791.312	5747.18	983.869	46.7042	313.47			0.6622	0	0.00253	0.00253						0.6622	0	0.00602	0.00372	0.0023						0.6622	0
	0.507408	8249	7991.25	929.62	6751.52	366.203			0.507408	5880	5884.21	360.178	2544.54	2727.46	129.425	149.6			0.507408	8182	7817.05	790.217	5738.27	982.744	46.6486	312.992			0.66528	0	0.00238	0.00238						0.66528	1	0.00477	0.00326	0.00151						0.66528	0
	0.508369	8143	7979.15	928.339	6741.09	365.649			0.508369	6042	5876.42	359.678	2540.6	2724.41	129.273	149.373			0.508369	7814	7805.59	789.118	5729.4	981.628	46.593	312.516			0.66836	0	0.00228	0.00228						0.66836	1	0.00395	0.00294	0.00101						0.66836	1
	0.50933	8063	7967.09	927.055	6730.71	365.097			0.50933	6007	5868.66	359.175	2536.68	2721.37	129.121	149.147			0.50933	8052	7794.17	788.015	5720.56	980.517	46.5376	312.042			0.67144	0	0.00222	0.00222						0.67144	0	0.00342	0.00272	0.000696304						0.67144	0
	0.510291	8138	7955.09	925.766	6720.39	364.546			0.510291	5972	5860.92	358.67	2532.78	2718.34	128.971	148.922			0.510291	8143	7782.8	786.907	5711.77	979.412	46.4823	311.569			0.67452	0	0.00217	0.00217						0.67452	0	0.00308	0.00257	0.000512437						0.67452	0
	0.511252	8180	7943.15	924.472	6710.13	363.998			0.511252	5936	5853.22	358.163	2528.91	2715.31	128.82	148.698			0.511252	7994	7771.47	785.795	5703.03	978.314	46.4272	311.098			0.6776	1	0.00213	0.00213						0.6776	0	0.00287	0.00246	0.000405772						0.6776	0
	0.512213	8234	7931.26	923.174	6699.92	363.452			0.512213	5956	5845.55	357.654	2525.06	2712.29	128.671	148.475			0.512213	7927	7760.2	784.677	5694.35	977.222	46.3723	310.629			0.68068	0	0.0021	0.0021						0.68068	1	0.00274	0.00239	0.000345874						0.68068	0
	0.513174	8194	7919.39	921.871	6689.74	362.909			0.513174	5956	5837.9	357.143	2521.23	2709.28	128.523	148.252			0.513174	8081	7748.97	783.554	5685.69	976.13	46.3177	310.162			0.68376	0	0.00207	0.00207						0.68376	0	0.00266	0.00234	0.000313941						0.68376	0
	0.514135	8057	7907.56	920.564	6679.59	362.369			0.514135	5963	5830.29	356.63	2517.42	2706.29	128.374	148.031			0.514135	7854	7737.76	782.427	5677.07	975.04	46.2634	309.698			0.68684	0	0.00204	0.00204						0.68684	1	0.00261	0.00231	0.000298307						0.68684	1
	0.515096	8254	7895.76	919.254	6669.49	361.83			0.515096	5987	5822.7	356.116	2513.62	2703.31	128.226	147.811			0.515096	7910	7726.59	781.296	5668.48	973.953	46.2094	309.236			0.68992	0	0.00201	0.00201						0.68992	0	0.00259	0.00229	0.000291838						0.68992	0
	0.516057	8035	7884.01	917.941	6659.43	361.294			0.516057	5830	5815.13	355.601	2509.83	2700.33	128.078	147.592			0.516057	8147	7715.45	780.161	5659.92	972.868	46.1555	308.776			0.693	0	0.00198	0.00198						0.693	0	0.00257	0.00228	0.00029066						0.693	0
	0.517018	7976	7872.3	916.627	6649.42	360.759			0.517018	5788	5807.59	355.086	2506.06	2697.36	127.93	147.374			0.517018	7847	7704.35	779.024	5651.4	971.787	46.102	308.317			0.69608	0	0.00195	0.00195						0.69608	0	0.00256	0.00227	0.000292217						0.69608	0
	0.517979	8069	7860.64	915.31	6639.46	360.226			0.517979	5874	5800.06	354.568	2502.31	2694.39	127.784	147.156			0.517979	7824	7693.29	777.887	5642.92	970.705	46.0487	307.86			0.69916	0	0.00192	0.00192						0.69916	0	0.00255	0.00225	0.0002952						0.69916	0
	0.51894	8060	7849.01	913.99	6629.52	359.695			0.51894	6091	5792.57	354.055	2498.58	2691.43	127.637	146.939			0.51894	7818	7682.28	776.744	5634.49	969.634	45.9955	307.405			0.70224	0	0.00189	0.00189						0.70224	0	0.00255	0.00225	0.000298886						0.70224	0
	0.519901	8164	7837.47	912.682	6619.66	359.164			0.519901	5723	5785.11	353.543	2494.87	2688.49	127.492	146.722			0.519901	8092	7671.33	775.608	5626.1	968.566	45.9423	306.952
	0.520862	8035	7825.99	911.379	6609.87	358.638			0.520862	6010	5777.68	353.035	2491.17	2685.55	127.347	146.507			0.520862	7870	7660.4	774.478	5617.73	967.499	45.8893	306.499
	0.521823	8084	7814.57	910.085	6600.11	358.114			0.521823	5890	5770.29	352.529	2487.51	2682.62	127.202	146.292			0.521823	7752	7649.56	773.355	5609.43	966.434	45.8365	306.051
	0.522784	7907	7803.17	908.8	6590.37	357.593			0.522784	5900	5762.94	352.029	2483.86	2679.69	127.058	146.079			0.522784	7913	7638.76	772.239	5601.17	965.37	45.7839	305.604
	0.523745	8088	7791.77	907.528	6580.61	357.073			0.523745	5773	5755.61	351.533	2480.22	2676.78	126.914	145.867			0.523745	7797	7627.96	771.135	5592.88	964.31	45.7314	305.16
	0.524706	7984	7780.44	906.27	6570.9	356.554			0.524706	5848	5748.29	351.043	2476.58	2673.88	126.77	145.656			0.524706	7740	7617.22	770.042	5584.64	963.254	45.6792	304.717
	0.525667	7718	7769.14	905.027	6561.22	356.035			0.525667	5732	5741.01	350.56	2472.95	2670.99	126.626	145.444			0.525667	7726	7606.52	768.964	5576.42	962.2	45.6272	304.274
	0.526628	7803	7757.88	903.802	6551.55	355.515			0.526628	5687	5733.76	350.085	2469.33	2668.11	126.483	145.233			0.526628	8064	7595.85	767.902	5568.22	961.15	45.5754	303.832
	0.527589	7939	7746.67	902.596	6541.92	354.999			0.527589	5766	5726.54	349.616	2465.72	2665.25	126.34	145.022			0.527589	7876	7585.22	766.857	5560.04	960.103	45.5237	303.39
	0.52855	7903	7735.51	901.408	6532.31	354.484			0.52855	5817	5719.34	349.154	2462.13	2662.4	126.198	144.812			0.52855	7711	7574.64	765.83	5551.87	959.059	45.4721	302.95
	0.529511	7842	7724.39	900.24	6522.73	353.97			0.529511	5737	5712.17	348.7	2458.54	2659.55	126.056	144.603			0.529511	7757	7564.11	764.822	5543.74	958.018	45.4206	302.512
	0.530472	8084	7713.34	899.089	6513.19	353.458			0.530472	5773	5705.01	348.254	2454.96	2656.7	125.915	144.394			0.530472	7725	7553.62	763.833	5535.63	956.981	45.3691	302.075
	0.531433	7849	7702.33	897.958	6503.68	352.948			0.531433	5806	5697.9	347.815	2451.4	2653.86	125.774	144.186			0.531433	7900	7543.2	762.863	5527.55	955.95	45.3178	301.639
	0.532394	8021	7691.34	896.844	6494.17	352.438			0.532394	5724	5690.82	347.383	2447.86	2651.04	125.633	143.979			0.532394	7728	7532.82	761.911	5519.49	954.925	45.2665	301.206
	0.533355	8041	7680.38	895.745	6484.67	351.929			0.533355	5655	5683.77	346.957	2444.32	2648.23	125.493	143.773			0.533355	7718	7522.46	760.977	5511.44	953.902	45.2155	300.772
	0.534316	7792	7669.44	894.661	6475.18	351.42			0.534316	5743	5676.73	346.536	2440.78	2645.43	125.353	143.566			0.534316	7596	7512.12	760.06	5503.39	952.881	45.1647	300.339
	0.535277	7904	7658.52	893.588	6465.7	350.911			0.535277	5703	5669.72	346.121	2437.24	2642.64	125.214	143.36			0.535277	7792	7501.82	759.158	5495.35	951.859	45.114	299.906
	0.536238	7848	7647.64	892.523	6456.25	350.404			0.536238	5671	5662.72	345.709	2433.72	2639.86	125.075	143.154			0.536238	7669	7491.54	758.27	5487.33	950.843	45.0635	299.474
	0.537199	7763	7636.8	891.468	6446.83	349.899			0.537199	5762	5655.72	345.301	2430.2	2637.07	124.937	142.949			0.537199	7800	7481.3	757.393	5479.32	949.831	45.0131	299.043
	0.53816	7815	7625.98	890.417	6437.43	349.394			0.53816	5686	5648.75	344.896	2426.69	2634.27	124.799	142.744			0.53816	7680	7471.1	756.526	5471.34	948.823	44.9629	298.614
	0.539121	7815	7615.2	889.37	6428.05	348.891			0.539121	5738	5641.78	344.493	2423.19	2631.48	124.662	142.541			0.539121	7678	7460.93	755.666	5463.38	947.82	44.9128	298.185
	0.540082	7712	7604.44	888.325	6418.69	348.39			0.540082	5620	5634.82	344.092	2419.71	2628.68	124.526	142.337			0.540082	7710	7450.79	754.813	5455.43	946.821	44.8628	297.758
	0.541043	7814	7593.71	887.279	6409.37	347.89			0.541043	5634	5627.89	343.691	2416.23	2625.9	124.391	142.135			0.541043	7719	7440.68	753.965	5447.51	945.823	44.813	297.332
	0.542004	7681	7583	886.231	6400.07	347.391			0.542004	5573	5620.99	343.292	2412.77	2623.13	124.256	141.933			0.542004	7718	7430.6	753.12	5439.62	944.823	44.7635	296.907
	0.542965	7842	7572.32	885.181	6390.79	346.893			0.542965	5786	5614.09	342.892	2409.32	2620.35	124.121	141.731			0.542965	7609	7420.54	752.276	5431.74	943.823	44.7142	296.483
	0.543926	7660	7561.66	884.127	6381.55	346.398			0.543926	5659	5607.21	342.493	2405.88	2617.58	123.986	141.531			0.543926	7639	7410.5	751.433	5423.88	942.824	44.6651	296.06
	0.544887	7794	7551.04	883.068	6372.34	345.904			0.544887	5653	5600.33	342.093	2402.45	2614.8	123.852	141.331			0.544887	7596	7400.49	750.588	5416.05	941.825	44.6163	295.639
	0.545848	7823	7540.45	882.005	6363.17	345.413			0.545848	5593	5593.46	341.694	2399.03	2612.01	123.719	141.132			0.545848	7523	7390.51	749.741	5408.26	940.823	44.5677	295.22
	0.546809	7510	7529.91	880.937	6354.05	344.925			0.546809	5673	5586.62	341.294	2395.63	2609.23	123.587	140.935			0.546809	7636	7380.57	748.891	5400.49	939.829	44.5193	294.803
	0.54777	7615	7519.42	879.866	6344.98	344.437			0.54777	5615	5579.79	340.892	2392.25	2606.46	123.455	140.738			0.54777	7459	7370.67	748.038	5392.77	938.836	44.471	294.388
	0.548731	7719	7508.95	878.791	6335.93	343.951			0.548731	5613	5572.99	340.492	2388.89	2603.68	123.323	140.542			0.548731	7628	7360.81	747.181	5385.09	937.842	44.4228	293.973
	0.549692	7644	7498.5	877.713	6326.91	343.467			0.549692	5758	5566.21	340.091	2385.54	2600.91	123.193	140.346			0.549692	7553	7350.96	746.32	5377.43	936.846	44.3748	293.56
	0.550653	7646	7488.08	876.633	6317.91	342.984			0.550653	5438	5559.44	339.69	2382.2	2598.14	123.062	140.151			0.550653	7427	7341.12	745.454	5369.79	935.849	44.327	293.148
	0.551614	7755	7477.68	875.551	6308.94	342.503			0.551614	5639	5552.68	339.289	2378.87	2595.37	122.932	139.957			0.551614	7566	7331.31	744.584	5362.17	934.853	44.2795	292.738
	0.552575	7724	7467.32	874.47	6300.01	342.024			0.552575	5511	5545.93	338.888	2375.55	2592.6	122.802	139.763			0.552575	7448	7321.51	743.709	5354.57	933.858	44.2322	292.329
	0.553536	7611	7457.01	873.389	6291.12	341.548			0.553536	5613	5539.21	338.487	2372.24	2589.85	122.672	139.571			0.553536	7528	7311.75	742.83	5347.01	932.863	44.185	291.922
	0.554497	7681	7446.74	872.311	6282.27	341.075			0.554497	5488	5532.51	338.086	2368.95	2587.1	122.542	139.38			0.554497	7580	7302.02	741.947	5339.48	931.87	44.1382	291.518
	0.555458	7635	7436.52	871.234	6273.46	340.605			0.555458	5564	5525.84	337.686	2365.67	2584.37	122.413	139.189			0.555458	7615	7292.32	741.061	5331.98	930.877	44.0915	291.116
	0.556419	7684	7426.32	870.158	6264.68	340.134			0.556419	5473	5519.2	337.285	2362.41	2581.64	122.283	139			0.556419	7563	7282.65	740.171	5324.51	929.885	44.0449	290.715
	0.55738	7686	7416.21	869.088	6255.97	339.665			0.55738	5482	5512.56	336.885	2359.16	2578.91	122.154	138.811			0.55738	7389	7273.03	739.278	5317.09	928.895	43.9984	290.315
	0.558341	7413	7406.11	868.022	6247.28	339.197			0.558341	5558	5505.95	336.485	2355.94	2576.18	122.026	138.622			0.558341	7611	7263.45	738.38	5309.72	927.907	43.9517	289.915
	0.559302	7666	7396	866.961	6238.57	338.728			0.559302	5528	5499.37	336.085	2352.72	2573.46	121.897	138.434			0.559302	7614	7253.88	737.483	5302.36	926.922	43.9052	289.516
	0.560263	7632	7385.94	865.905	6229.9	338.262			0.560263	5535	5492.8	335.684	2349.51	2570.76	121.769	138.245			0.560263	7476	7244.3	736.583	5294.97	925.942	43.8588	289.117
	0.561224	7619	7375.9	864.853	6221.24	337.798			0.561224	5468	5486.23	335.284	2346.29	2568.06	121.64	138.058			0.561224	7414	7234.76	735.683	5287.63	924.964	43.8124	288.721
	0.562185	7420	7365.88	863.806	6212.61	337.336			0.562185	5547	5479.7	334.884	2343.09	2565.39	121.512	137.871			0.562185	7503	7225.23	734.782	5280.29	923.987	43.7661	288.326
	0.563146	7557	7355.89	862.763	6203.99	336.875			0.563146	5619	5473.18	334.484	2339.89	2562.72	121.383	137.685			0.563146	7513	7215.71	733.88	5272.98	923.008	43.72	287.933
	0.564107	7563	7345.92	861.724	6195.39	336.417			0.564107	5494	5466.67	334.083	2336.7	2560.06	121.254	137.5			0.564107	7510	7206.22	732.979	5265.67	922.034	43.674	287.541
	0.565068	7492	7335.99	860.69	6186.82	335.959			0.565068	5529	5460.17	333.683	2333.51	2557.39	121.126	137.316			0.565068	7408	7196.76	732.077	5258.39	921.064	43.628	287.151
	0.566029	7406	7326.1	859.659	6178.29	335.501			0.566029	5552	5453.68	333.282	2330.34	2554.73	120.997	137.131			0.566029	7301	7187.32	731.177	5251.14	920.099	43.582	286.76
	0.56699	7394	7316.24	858.631	6169.79	335.045			0.56699	5496	5447.21	332.88	2327.18	2552.08	120.868	136.947			0.56699	7529	7177.92	730.277	5243.91	919.138	43.536	286.371
	0.567951	7567	7306.4	857.605	6161.3	334.59			0.567951	5402	5440.76	332.479	2324.03	2549.43	120.74	136.763			0.567951	7272	7168.56	729.38	5236.71	918.183	43.4899	285.982
	0.568912	7392	7296.57	856.581	6152.82	334.136			0.568912	5415	5434.32	332.078	2320.88	2546.78	120.612	136.58			0.568912	7394	7159.2	728.484	5229.52	917.228	43.4438	285.594
	0.569873	7416	7286.74	855.558	6144.34	333.684			0.569873	5398	5427.9	331.677	2317.74	2544.16	120.484	136.397			0.569873	7432	7149.85	727.589	5222.33	916.274	43.3976	285.208
	0.570834	7286	7276.93	854.538	6135.88	333.233			0.570834	5362	5421.5	331.277	2314.6	2541.55	120.356	136.215			0.570834	7283	7140.51	726.695	5215.14	915.321	43.3515	284.823
	0.571795	7239	7267.14	853.519	6127.43	332.784			0.571795	5411	5415.1	330.876	2311.46	2538.94	120.228	136.034			0.571795	7457	7131.19	725.804	5207.97	914.37	43.3055	284.439
	0.572756	7462	7257.38	852.499	6119.01	332.337			0.572756	5317	5408.71	330.476	2308.32	2536.33	120.1	135.853			0.572756	7314	7121.89	724.916	5200.81	913.422	43.2596	284.057
	0.573717	7352	7247.65	851.481	6110.61	331.891			0.573717	5371	5402.33	330.076	2305.2	2533.73	119.972	135.673			0.573717	7414	7112.61	724.03	5193.68	912.472	43.2137	283.676
	0.574678	7331	7237.93	850.461	6102.24	331.447			0.574678	5508	5395.98	329.676	2302.08	2531.14	119.845	135.493			0.574678	7339	7103.37	723.148	5186.57	911.532	43.1677	283.296
	0.575639	7325	7228.25	849.443	6093.89	331.004			0.575639	5430	5389.64	329.277	2298.97	2528.56	119.718	135.314			0.575639	7351	7094.16	722.268	5179.47	910.596	43.1219	282.917
	0.5766	7433	7218.59	848.426	6085.57	330.563			0.5766	5415	5383.32	328.878	2295.87	2525.99	119.592	135.135			0.5766	7460	7084.97	721.392	5172.4	909.661	43.0761	282.54
	0.577561	7483	7208.97	847.409	6077.28	330.125			0.577561	5325	5377.03	328.48	2292.78	2523.43	119.466	134.957			0.577561	7338	7075.82	720.521	5165.35	908.727	43.0302	282.165
	0.578522	7476	7199.37	846.392	6069	329.69			0.578522	5428	5370.76	328.082	2289.7	2520.88	119.341	134.78			0.578522	7289	7066.69	719.655	5158.32	907.794	42.9845	281.792
	0.579483	7353	7189.79	845.378	6060.76	329.256			0.579483	5345	5364.5	327.685	2286.63	2518.33	119.215	134.604			0.579483	7418	7057.6	718.795	5151.31	906.865	42.9389	281.421
	0.580444	7307	7180.26	844.364	6052.54	328.823			0.580444	5375	5358.27	327.288	2283.56	2515.8	119.09	134.429			0.580444	7238	7048.53	717.942	5144.33	905.94	42.8934	281.051
	0.581405	7323	7170.76	843.351	6044.37	328.392			0.581405	5367	5352.06	326.893	2280.51	2513.29	118.965	134.254			0.581405	7299	7039.51	717.096	5137.37	905.019	42.8481	280.683
	0.582366	7309	7161.31	842.34	6036.24	327.962			0.582366	5332	5345.89	326.498	2277.47	2510.79	118.841	134.079			0.582366	7228	7030.54	716.26	5130.45	904.1	42.803	280.315
	0.583327	7369	7151.91	841.332	6028.16	327.534			0.583327	5450	5339.74	326.103	2274.44	2508.3	118.717	133.905			0.583327	7102	7021.62	715.433	5123.57	903.186	42.758	279.949
	0.584288	7314	7142.56	840.327	6020.11	327.107			0.584288	5346	5333.63	325.71	2271.44	2505.83	118.593	133.732			0.584288	7213	7012.76	714.617	5116.73	902.274	42.7131	279.585
	0.585249	7364	7133.22	839.323	6012.09	326.684			0.585249	5341	5327.53	325.316	2268.45	2503.35	118.471	133.559			0.585249	7290	7003.93	713.812	5109.91	901.367	42.6683	279.221
	0.58621	7290	7123.91	838.323	6004.08	326.263			0.58621	5272	5321.45	324.924	2265.47	2500.89	118.348	133.387			0.58621	7301	6995.15	713.025	5103.11	900.464	42.6235	278.86
	0.587171	7433	7114.64	837.327	5996.1	325.844			0.587171	5362	5315.4	324.533	2262.49	2498.43	118.227	133.216			0.587171	7198	6986.41	712.254	5096.33	899.568	42.5789	278.502
	0.588132	7227	7105.39	836.336	5988.15	325.426			0.588132	5247	5309.37	324.143	2259.52	2496	118.106	133.046			0.588132	7252	6977.72	711.502	5089.57	898.677	42.5344	278.145
	0.589093	7283	7096.19	835.349	5980.23	325.008			0.589093	5362	5303.36	323.754	2256.57	2493.57	117.985	132.876			0.589093	7028	6969.07	710.772	5082.83	897.789	42.4902	277.788
	0.590054	7052	7087.03	834.368	5972.36	324.591			0.590054	5287	5297.38	323.366	2253.62	2491.16	117.864	132.706			0.590054	7069	6960.49	710.064	5076.13	896.904	42.4462	277.432
	0.591015	7105	7077.92	833.392	5964.52	324.175			0.591015	5444	5291.43	322.979	2250.69	2488.76	117.743	132.536			0.591015	7136	6951.96	709.384	5069.46	896.018	42.4024	277.077
	0.591976	7395	7068.83	832.423	5956.7	323.758			0.591976	5414	5285.49	322.593	2247.78	2486.35	117.622	132.366			0.591976	7077	6943.49	708.733	5062.81	895.139	42.3587	276.72
	0.592937	7244	7059.82	831.459	5948.96	323.344			0.592937	5227	5279.56	322.207	2244.87	2483.95	117.502	132.196			0.592937	7046	6935.1	708.114	5056.21	894.265	42.3154	276.366
	0.593898	7121	7050.85	830.502	5941.24	322.931			0.593898	5252	5273.65	321.823	2241.98	2481.54	117.382	132.028			0.593898	7271	6926.8	707.529	5049.65	893.395	42.272	276.013
	0.594859	7230	7041.88	829.552	5933.52	322.52			0.594859	5354	5267.76	321.44	2239.12	2479.14	117.262	131.859			0.594859	7185	6918.55	706.982	5043.11	892.531	42.2287	275.662
	0.59582	7190	7032.9	828.609	5925.78	322.11			0.59582	5182	5261.88	321.059	2236.25	2476.75	117.143	131.692			0.59582	7159	6910.35	706.475	5036.57	891.67	42.1853	275.311
	0.596781	7081	7023.97	827.674	5918.08	321.701			0.596781	5286	5255.99	320.678	2233.37	2474.34	117.024	131.524			0.596781	7114	6902.18	706.01	5030.01	890.808	42.1421	274.962
	0.597742	7125	7015.05	826.747	5910.39	321.291			0.597742	5396	5250.13	320.298	2230.5	2471.96	116.905	131.357			0.597742	7062	6894.07	705.586	5023.48	889.947	42.099	274.613
	0.598703	6960	7006.16	825.827	5902.71	320.882			0.598703	5364	5244.27	319.919	2227.64	2469.57	116.787	131.19			0.598703	7079	6886.03	705.215	5016.97	889.086	42.0559	274.263
	0.599664	7223	6997.29	824.914	5895.05	320.473			0.599664	5260	5238.42	319.541	2224.78	2467.18	116.668	131.023			0.599664	7209	6878.05	704.892	5010.46	888.226	42.013	273.915
	0.600625	7177	6988.45	824.007	5887.41	320.066			0.600625	5245	5232.56	319.165	2221.93	2464.79	116.549	130.856			0.600625	7105	6870.14	704.62	5003.97	887.367	41.9703	273.566
	0.601586	7160	6979.64	823.107	5879.79	319.659			0.601586	5148	5226.72	318.789	2219.09	2462.4	116.43	130.69			0.601586	6949	6862.29	704.399	4997.5	886.505	41.9276	273.219
	0.602547	7119	6970.87	822.214	5872.21	319.253			0.602547	5126	5220.89	318.414	2216.25	2460.01	116.311	130.524			0.602547	6901	6854.52	704.228	4991.05	885.651	41.8851	272.872
	0.603508	6969	6962.11	821.325	5864.64	318.848			0.603508	5225	5215.07	318.04	2213.43	2457.62	116.192	130.358			0.603508	6851	6846.83	704.106	4984.63	884.797	41.8426	272.526
	0.604469	7240	6953.36	820.442	5857.07	318.445			0.604469	5220	5209.26	317.667	2210.61	2455.23	116.074	130.193			0.604469	7051	6839.19	704.035	4978.21	883.941	41.8	272.181
	0.60543	7123	6944.62	819.563	5849.5	318.042			0.60543	5213	5203.45	317.295	2207.79	2452.85	115.956	130.028			0.60543	6939	6831.6	704.013	4971.79	883.084	41.7574	271.837
	0.606391	7245	6935.89	818.688	5841.93	317.639			0.606391	5275	5197.65	316.922	2204.97	2450.46	115.838	129.864			0.606391	6887	6824.05	704.036	4965.38	882.227	41.7148	271.493
	0.607352	7013	6927.17	817.816	5834.38	317.238			0.607352	5114	5191.85	316.553	2202.15	2448.08	115.72	129.7			0.607352	7014	6816.56	704.101	4958.97	881.371	41.6722	271.151
	0.608313	7009	6918.47	816.947	5826.84	316.838			0.608313	5192	5186.06	316.184	2199.33	2445.71	115.602	129.536			0.608313	7136	6809.11	704.206	4952.56	880.515	41.6297	270.809
	0.609274	6883	6909.8	816.079	5819.33	316.44			0.609274	5182	5180.29	315.816	2196.52	2443.34	115.485	129.374			0.609274	6940	6801.71	704.345	4946.18	879.66	41.5873	270.468
	0.610235	7089	6901.16	815.212	5811.83	316.043			0.610235	5137	5174.53	315.45	2193.72	2440.98	115.367	129.212			0.610235	7033	6794.37	704.515	4939.82	878.805	41.545	270.129
	0.611196	6903	6892.52	814.345	5804.36	315.648			0.611196	5110	5168.79	315.084	2190.92	2438.63	115.25	129.051			0.611196	6945	6787.07	704.71	4933.47	877.951	41.5028	269.791
	0.612157	6986	6883.92	813.479	5796.9	315.253			0.612157	5041	5163.06	314.719	2188.13	2436.28	115.133	128.89			0.612157	7017	6779.8	704.924	4927.13	877.098	41.4605	269.454
	0.613118	7071	6875.33	812.612	5789.47	314.858			0.613118	5094	5157.33	314.354	2185.35	2433.92	115.017	128.73			0.613118	6905	6772.57	705.153	4920.82	876.247	41.4184	269.117
	0.614079	7021	6866.76	811.738	5782.06	314.465			0.614079	5085	5151.62	313.991	2182.57	2431.57	114.901	128.57			0.614079	6809	6765.37	705.389	4914.52	875.398	41.3762	268.781
	0.61504	6933	6858.22	810.87	5774.67	314.073			0.61504	5100	5145.93	313.629	2179.8	2429.23	114.785	128.411			0.61504	6922	6758.19	705.626	4908.24	874.553	41.3342	268.446
	0.616001	7012	6849.7	810	5767.31	313.681			0.616001	5214	5140.25	313.267	2177.04	2426.9	114.67	128.251			0.616001	6985	6751.03	705.86	4901.98	873.71	41.2921	268.111
	0.616962	6837	6841.22	809.13	5759.98	313.291			0.616962	5087	5134.6	312.906	2174.29	2424.59	114.555	128.093			0.616962	6916	6743.88	706.079	4895.75	872.867	41.2502	267.778
	0.617923	7129	6832.78	808.258	5752.69	312.904			0.617923	5224	5128.97	312.546	2171.55	2422.28	114.441	127.936			0.617923	6756	6736.75	706.287	4889.54	872.025	41.2085	267.447
	0.618884	7034	6824.38	807.385	5745.45	312.518			0.618884	5107	5123.36	312.187	2168.82	2419.97	114.326	127.78			0.618884	6898	6729.64	706.475	4883.37	871.181	41.1669	267.117
	0.619845	6949	6816.03	806.511	5738.25	312.133			0.619845	5250	5117.76	311.828	2166.11	2417.66	114.212	127.624			0.619845	6857	6722.55	706.636	4877.24	870.343	41.1256	266.788
	0.620806	6975	6807.68	805.636	5731.06	311.747			0.620806	5148	5112.18	311.471	2163.42	2415.34	114.098	127.469			0.620806	6760	6715.46	706.766	4871.14	869.508	41.0843	266.459
	0.621767	6813	6799.36	804.761	5723.89	311.362			0.621767	5062	5106.6	311.114	2160.73	2413.03	113.985	127.313			0.621767	6753	6708.35	706.862	4865.05	868.677	41.0431	266.131
	0.622728	6808	6791.05	803.883	5716.75	310.975			0.622728	5161	5101.04	310.756	2158.05	2410.73	113.873	127.158			0.622728	6773	6701.22	706.918	4858.98	867.849	41.002	265.802
	0.623689	6949	6782.78	803.007	5709.63	310.591			0.623689	4956	5095.48	310.401	2155.37	2408.42	113.76	127.002			0.623689	6741	6694.07	706.935	4852.93	867.022	40.9609	265.472
	0.62465	6822	6774.54	802.131	5702.55	310.207			0.62465	5235	5089.96	310.046	2152.71	2406.13	113.649	126.848			0.62465	6708	6686.91	706.909	4846.9	866.194	40.92	265.145
	0.625611	6919	6766.34	801.255	5695.5	309.824			0.625611	5172	5084.44	309.69	2150.06	2403.84	113.538	126.694			0.625611	6648	6679.73	706.838	4840.9	865.366	40.8792	264.818
	0.626572	6758	6758.18	800.379	5688.5	309.443			0.626572	5130	5078.94	309.337	2147.42	2401.55	113.427	126.54			0.626572	6761	6672.54	706.721	4834.94	864.538	40.8387	264.492
	0.627533	6872	6750.04	799.505	5681.51	309.063			0.627533	5144	5073.46	308.985	2144.79	2399.26	113.316	126.387			0.627533	6768	6665.35	706.559	4829.01	863.712	40.7983	264.167
	0.628494	6842	6741.97	798.631	5674.59	308.683			0.628494	5204	5067.99	308.634	2142.17	2396.97	113.205	126.235			0.628494	6830	6658.12	706.35	4823.1	862.883	40.7581	263.843
	0.629455	6870	6733.92	797.757	5667.7	308.304			0.629455	5132	5062.55	308.284	2139.58	2394.68	113.094	126.082			0.629455	6804	6650.91	706.096	4817.24	862.062	40.7182	263.519
	0.630416	6732	6725.89	796.884	5660.82	307.924			0.630416	5098	5057.12	307.934	2137	2392.41	112.983	125.93			0.630416	6672	6643.68	705.796	4811.4	861.243	40.6784	263.195
	0.631377	6857	6717.83	796.011	5653.91	307.545			0.631377	4859	5051.71	307.585	2134.42	2390.13	112.873	125.777			0.631377	6702	6636.41	705.454	4805.57	860.423	40.6386	262.871
	0.632338	6711	6709.81	795.14	5647.04	307.167			0.632338	5047	5046.3	307.237	2131.84	2387.86	112.763	125.625			0.632338	6716	6629.08	705.071	4799.71	859.602	40.5988	262.548
	0.633299	6724	6701.79	794.264	5640.18	306.791			0.633299	5054	5040.89	306.891	2129.26	2385.6	112.654	125.474			0.633299	6605	6621.75	704.649	4793.89	858.782	40.5589	262.226
	0.63426	6753	6693.8	793.394	5633.33	306.415			0.63426	5009	5035.5	306.545	2126.68	2383.34	112.545	125.323			0.63426	6762	6614.38	704.189	4788.08	857.963	40.5193	261.905
	0.635221	6687	6685.82	792.524	5626.5	306.04			0.635221	5015	5030.12	306.2	2124.12	2381.09	112.436	125.172			0.635221	6673	6607	703.689	4782.28	857.147	40.4796	261.585
	0.636182	6766	6677.87	791.654	5619.69	305.667			0.636182	5090	5024.77	305.855	2121.56	2378.85	112.327	125.022			0.636182	6519	6599.61	703.163	4776.49	856.331	40.4402	261.266
	0.637143	6751	6669.94	790.785	5612.91	305.295			0.637143	5047	5019.43	305.512	2119	2376.62	112.218	124.873			0.637143	6621	6592.2	702.607	4770.72	855.518	40.4008	260.948
	0.638104	6759	6662.05	789.917	5606.16	304.924			0.638104	4994	5014.12	305.17	2116.46	2374.4	112.108	124.723			0.638104	6892	6584.8	702.024	4764.98	854.707	40.3616	260.631
	0.639065	6614	6654.17	789.048	5599.42	304.555			0.639065	5013	5008.82	304.829	2113.93	2372.18	111.999	124.575			0.639065	6672	6577.4	701.417	4759.26	853.897	40.3225	260.315
	0.640026	6651	6646.29	788.181	5592.67	304.187			0.640026	4977	5003.52	304.489	2111.4	2369.96	111.89	124.426			0.640026	6643	6569.99	700.786	4753.54	853.09	40.2835	260
	0.640987	6812	6638.4	787.312	5585.93	303.822			0.640987	5001	4998.24	304.15	2108.87	2367.76	111.782	124.279			0.640987	6674	6562.56	700.137	4747.83	852.286	40.2444	259.688
	0.641948	6702	6630.53	786.445	5579.19	303.458			0.641948	4954	4992.97	303.812	2106.34	2365.57	111.673	124.132			0.641948	6571	6555.12	699.471	4742.11	851.488	40.2053	259.376
	0.642909	6667	6622.67	785.58	5572.45	303.097			0.642909	4995	4987.72	303.475	2103.82	2363.38	111.565	123.986			0.642909	6562	6547.68	698.79	4736.39	850.693	40.1662	259.067
	0.64387	6719	6614.82	784.716	5565.74	302.736			0.64387	5127	4982.48	303.138	2101.29	2361.21	111.457	123.84			0.64387	6504	6540.23	698.097	4730.69	849.899	40.1271	258.759
	0.644831	6601	6607	783.853	5559.04	302.376			0.644831	5077	4977.26	302.804	2098.77	2359.05	111.35	123.695			0.644831	6501	6532.79	697.393	4725	849.103	40.088	258.451
	0.645792	6767	6599.2	782.993	5552.36	302.018			0.645792	4996	4972.05	302.471	2096.26	2356.9	111.242	123.55			0.645792	6663	6525.37	696.681	4719.33	848.313	40.0491	258.145
	0.646753	6750	6591.42	782.134	5545.7	301.662			0.646753	4980	4966.85	302.139	2093.76	2354.74	111.134	123.405			0.646753	6488	6517.95	695.962	4713.66	847.526	40.0103	257.84
	0.647714	6660	6583.65	781.277	5539.05	301.306			0.647714	5056	4961.66	301.809	2091.26	2352.58	111.027	123.262			0.647714	6652	6510.54	695.236	4708.01	846.743	39.9715	257.537
	0.648675	6631	6575.91	780.422	5532.42	300.954			0.648675	5037	4956.48	301.479	2088.77	2350.42	110.92	123.118			0.648675	6478	6503.16	694.507	4702.38	845.965	39.9329	257.234
	0.649636	6773	6568.19	779.569	5525.8	300.603			0.649636	4882	4951.32	301.151	2086.29	2348.27	110.813	122.975			0.649636	6477	6495.79	693.774	4696.76	845.191	39.8942	256.934
	0.650597	6674	6560.48	778.714	5519.2	300.255			0.650597	4840	4946.15	300.825	2083.81	2346.12	110.707	122.833			0.650597	6453	6488.43	693.039	4691.16	844.418	39.8556	256.636
	0.651558	6687	6552.8	777.868	5512.62	299.908			0.651558	4984	4941.02	300.499	2081.34	2343.98	110.602	122.692			0.651558	6482	6481.08	692.303	4685.56	843.645	39.8171	256.34
	0.652519	6677	6545.15	777.024	5506.07	299.56			0.652519	4945	4935.9	300.175	2078.87	2341.85	110.497	122.551			0.652519	6415	6473.75	691.56	4679.99	842.871	39.7786	256.043
	0.65348	6530	6537.54	776.182	5499.56	299.214			0.65348	4951	4930.78	299.851	2076.42	2339.71	110.392	122.409			0.65348	6412	6466.45	690.823	4674.44	842.099	39.7403	255.747
	0.654441	6548	6529.97	775.343	5493.08	298.866			0.654441	4859	4925.68	299.529	2073.98	2337.58	110.287	122.268			0.654441	6432	6459.19	690.087	4668.92	841.328	39.702	255.451
	0.655402	6589	6522.43	774.506	5486.63	298.521			0.655402	5037	4920.6	299.208	2071.56	2335.44	110.182	122.126			0.655402	6534	6451.95	689.352	4663.44	840.555	39.664	255.155
	0.656363	6590	6514.9	773.673	5480.18	298.176			0.656363	4901	4915.54	298.888	2069.14	2333.31	110.078	121.985			0.656363	6457	6444.74	688.617	4657.97	839.79	39.6262	254.861
	0.657324	6609	6507.38	772.841	5473.75	297.833			0.657324	4929	4910.48	298.57	2066.73	2331.18	109.974	121.844			0.657324	6471	6437.54	687.884	4652.51	839.026	39.5885	254.568
	0.658285	6659	6499.88	772.01	5467.33	297.492			0.658285	4926	4905.43	298.251	2064.33	2329.06	109.87	121.704			0.658285	6489	6430.35	687.15	4647.05	838.261	39.5509	254.276
	0.659246	6554	6492.41	771.184	5460.93	297.152			0.659246	5003	4900.4	297.934	2061.93	2326.94	109.768	121.564			0.659246	6603	6423.17	686.419	4641.61	837.496	39.5133	253.985
	0.660207	6579	6484.96	770.36	5454.55	296.811			0.660207	4934	4895.38	297.618	2059.54	2324.82	109.665	121.425			0.660207	6421	6416.01	685.69	4636.19	836.731	39.4758	253.695
	0.661168	6415	6477.53	769.532	5448.2	296.471			0.661168	4920	4890.36	297.301	2057.15	2322.71	109.563	121.285			0.661168	6464	6408.88	684.958	4630.78	835.968	39.4384	253.404
	0.662129	6493	6470.13	768.714	5441.87	296.131			0.662129	4859	4885.37	296.988	2054.78	2320.6	109.462	121.145			0.662129	6376	6401.78	684.233	4625.41	835.205	39.4011	253.114
	0.66309	6419	6462.78	767.898	5435.58	295.791			0.66309	4932	4880.41	296.675	2052.42	2318.51	109.36	121.005			0.66309	6436	6394.68	683.51	4620.04	834.444	39.364	252.824
	0.664051	6457	6455.46	767.085	5429.33	295.452			0.664051	4936	4875.46	296.364	2050.07	2316.42	109.259	120.866			0.664051	6469	6387.64	682.789	4614.71	833.685	39.3272	252.535
	0.665012	6482	6448.16	766.273	5423.09	295.114			0.665012	4766	4870.53	296.053	2047.73	2314.34	109.157	120.726			0.665012	6390	6380.63	682.07	4609.42	832.926	39.2905	252.246
	0.665973	6414	6440.85	765.463	5416.84	294.777			0.665973	4849	4865.62	295.743	2045.41	2312.26	109.055	120.587			0.665973	6347	6373.62	681.351	4604.12	832.169	39.2539	251.958
	0.666934	6385	6433.54	764.654	5410.58	294.441			0.666934	4853	4860.69	295.433	2043.08	2310.17	108.954	120.449			0.666934	6408	6366.59	680.635	4598.8	831.414	39.2176	251.671
	0.667895	6507	6426.21	763.848	5404.3	294.106			0.667895	4813	4855.78	295.124	2040.74	2308.1	108.853	120.31			0.667895	6355	6359.58	679.92	4593.49	830.662	39.1812	251.385
	0.668856	6323	6418.9	763.042	5398.05	293.771			0.668856	4813	4850.87	294.816	2038.4	2306.03	108.752	120.172			0.668856	6335	6352.58	679.205	4588.19	829.914	39.1448	251.099
	0.669817	6347	6411.61	762.238	5391.8	293.437			0.669817	4942	4845.99	294.507	2036.07	2303.98	108.651	120.035			0.669817	6420	6345.59	678.492	4582.88	829.168	39.1083	250.814
	0.670778	6444	6404.32	761.433	5385.56	293.104			0.670778	4882	4841.11	294.199	2033.74	2301.94	108.551	119.897			0.670778	6383	6338.59	677.778	4577.59	828.422	39.072	250.529
	0.671739	6401	6397.05	760.628	5379.34	292.773			0.671739	4833	4836.25	293.891	2031.42	2299.9	108.451	119.761			0.671739	6247	6331.61	677.065	4572.3	827.675	39.0356	250.246
	0.6727	6352	6389.79	759.823	5373.13	292.443			0.6727	4791	4831.38	293.582	2029.1	2297.86	108.35	119.625			0.6727	6340	6324.65	676.35	4567.02	826.932	38.9994	249.964
	0.673661	6562	6382.56	759.015	5366.94	292.115			0.673661	4817	4826.53	293.273	2026.79	2295.82	108.25	119.49			0.673661	6380	6317.7	675.633	4561.76	826.192	38.9632	249.684
	0.674622	6381	6375.32	758.203	5360.75	291.787			0.674622	4922	4821.68	292.962	2024.48	2293.78	108.149	119.355			0.674622	6359	6310.77	674.914	4556.52	825.456	38.9272	249.404
	0.675583	6524	6368.06	757.386	5354.55	291.46			0.675583	4823	4816.83	292.649	2022.18	2291.74	108.048	119.221			0.675583	6188	6303.84	674.189	4551.27	824.723	38.8913	249.125
	0.676544	6315	6360.79	756.562	5348.35	291.134			0.676544	4807	4811.97	292.333	2019.87	2289.7	107.947	119.087			0.676544	6332	6296.89	673.458	4546.01	823.994	38.8554	248.846
	0.677505	6453	6353.52	755.727	5342.14	290.808			0.677505	4723	4807.12	292.013	2017.56	2287.67	107.847	118.953			0.677505	6285	6289.93	672.717	4540.74	823.263	38.8194	248.568
	0.678466	6418	6346.23	754.878	5335.94	290.483			0.678466	4796	4802.27	291.687	2015.25	2285.65	107.746	118.82			0.678466	6368	6282.95	671.965	4535.48	822.532	38.7833	248.291
	0.679427	6361	6338.94	754.006	5329.76	290.16			0.679427	4768	4797.42	291.353	2012.94	2283.63	107.646	118.688			0.679427	6266	6275.97	671.191	4530.22	821.801	38.7472	248.014
	0.680388	6442	6331.65	753.116	5323.59	289.839			0.680388	4924	4792.56	291.011	2010.64	2281.61	107.546	118.556			0.680388	6207	6268.99	670.402	4524.98	821.071	38.7111	247.739
	0.681349	6298	6324.34	752.195	5317.43	289.52			0.681349	4811	4787.7	290.658	2008.34	2279.58	107.446	118.425			0.681349	6048	6261.99	669.585	4519.76	820.342	38.675	247.466
	0.68231	6346	6317.01	751.235	5311.28	289.201			0.68231	4757	4782.83	290.29	2006.05	2277.56	107.346	118.296			0.68231	6181	6254.97	668.733	4514.53	819.611	38.6389	247.194
	0.683271	6327	6309.65	750.224	5305.16	288.882			0.683271	4762	4777.95	289.902	2003.76	2275.54	107.246	118.166			0.683271	6198	6247.92	667.836	4509.33	818.888	38.603	246.922
	0.684232	6359	6302.23	749.151	5299.04	288.564			0.684232	4845	4773.06	289.489	2001.48	2273.53	107.146	118.037			0.684232	6321	6240.84	666.884	4504.14	818.164	38.5671	246.65
	0.685193	6324	6294.76	748.001	5292.95	288.245			0.685193	4763	4768.14	289.047	1999.21	2271.51	107.047	117.907			0.685193	6048	6233.7	665.863	4498.95	817.439	38.5312	246.379
	0.686154	6249	6287.21	746.755	5286.87	287.925			0.686154	4853	4763.2	288.568	1996.94	2269.51	106.948	117.778			0.686154	6185	6226.48	664.757	4493.79	816.714	38.4954	246.107
	0.687115	6280	6279.57	745.393	5280.81	287.607			0.687115	4763	4758.23	288.044	1994.68	2267.5	106.849	117.649			0.687115	6295	6219.18	663.548	4488.64	815.989	38.4595	245.834
	0.688076	6381	6271.83	743.889	5274.79	287.291			0.688076	4835	4753.22	287.466	1992.42	2265.5	106.751	117.521			0.688076	6073	6211.79	662.213	4483.51	815.266	38.4237	245.564
	0.689037	6211	6263.96	742.217	5268.81	286.975			0.689037	4693	4748.17	286.822	1990.19	2263.51	106.653	117.393			0.689037	6159	6204.28	660.727	4478.41	814.544	38.388	245.294
	0.689998	6267	6255.94	740.342	5262.87	286.66			0.689998	4647	4743.06	286.1	1987.96	2261.53	106.556	117.266			0.689998	6077	6196.63	659.062	4473.35	813.823	38.3523	245.025
	0.690959	6324	6247.69	738.23	5256.95	286.346			0.690959	4715	4737.89	285.285	1985.75	2259.55	106.459	117.139			0.690959	6116	6188.8	657.185	4468.32	813.103	38.3168	244.757
	0.69192	6272	6239.18	735.837	5251.03	286.031			0.69192	4802	4732.62	284.363	1983.55	2257.58	106.361	117.013			0.69192	6044	6180.74	655.058	4463.3	812.384	38.2815	244.488
	0.692881	6273	6230.37	733.119	5245.14	285.716			0.692881	4797	4727.23	283.315	1981.35	2255.6	106.265	116.886			0.692881	6134	6172.41	652.642	4458.29	811.667	38.2463	244.22
	0.693842	6204	6221.21	730.025	5239.26	285.401			0.693842	4747	4721.71	282.121	1979.16	2253.63	106.168	116.76			0.693842	6136	6163.77	649.891	4453.29	810.953	38.2113	243.951
	0.694803	6275	6211.65	726.501	5233.41	285.087			0.694803	4721	4716.05	280.761	1976.98	2251.67	106.073	116.634			0.694803	6054	6154.77	646.757	4448.31	810.243	38.1764	243.683
	0.695764	6175	6201.64	722.487	5227.6	284.774			0.695764	4864	4710.22	279.212	1974.81	2249.72	105.978	116.508			0.695764	6158	6145.38	643.188	4443.36	809.535	38.1415	243.415
	0.696725	6050	6191.13	717.923	5221.82	284.462			0.696725	4794	4704.2	277.45	1972.65	2247.78	105.883	116.383			0.696725	6047	6135.53	639.128	4438.44	808.828	38.1067	243.148
	0.697686	6178	6180.03	712.738	5216.05	284.15			0.697686	4567	4697.97	275.449	1970.5	2245.84	105.789	116.258			0.697686	6168	6125.17	634.515	4433.54	808.118	38.072	242.882
	0.698647	6195	6168.33	706.877	5210.35	283.839			0.698647	4806	4691.49	273.186	1968.36	2243.91	105.696	116.133			0.698647	6028	6114.24	629.301	4428.66	807.413	38.0375	242.616
	0.699608	5966	6155.91	700.267	5204.68	283.528			0.699608	4699	4684.75	270.633	1966.24	2241.97	105.602	116.009			0.699608	5946	6102.7	623.42	4423.84	806.71	38.0031	242.351
	0.700569	6060	6142.7	692.841	5199.01	283.219			0.700569	4748	4677.7	267.764	1964.13	2240.04	105.509	115.885			0.700569	6007	6090.48	616.812	4419.03	806.01	37.9691	242.087
	0.70153	6138	6128.61	684.535	5193.33	282.91			0.70153	4635	4670.33	264.556	1962.03	2238.1	105.415	115.761			0.70153	5985	6077.49	609.42	4414.22	805.315	37.9351	241.823
	0.702491	6029	6113.59	675.288	5187.63	282.603			0.702491	4746	4662.6	260.984	1959.92	2236.17	105.322	115.638			0.702491	5985	6063.66	601.191	4409.38	804.622	37.9015	241.56
	0.703452	6080	6097.62	665.046	5181.97	282.297			0.703452	4670	4654.48	257.027	1957.8	2234.23	105.229	115.516			0.703452	6024	6048.99	592.076	4404.57	803.929	37.868	241.298
	0.704413	6069	6080.63	653.762	5176.31	281.993			0.704413	4676	4646	252.667	1955.69	2232.31	105.136	115.394			0.704413	6106	6033.42	582.032	4399.77	803.235	37.8345	241.038
	0.705374	5946	6062.59	641.395	5170.67	281.69			0.705374	4742	4637.1	247.889	1953.59	2230.39	105.044	115.273			0.705374	5781	6016.9	571.025	4394.97	802.542	37.801	240.779
	0.706335	5900	6043.49	627.92	5165.04	281.387			0.706335	4659	4627.79	242.682	1951.48	2228.47	104.952	115.152			0.706335	6059	5999.43	559.03	4390.19	801.848	37.7675	240.52
	0.707296	5941	6023.29	613.322	5159.44	281.085			0.707296	4735	4618.05	237.041	1949.39	2226.55	104.861	115.031			0.707296	5850	5981	546.036	4385.42	801.156	37.734	240.262
	0.708257	5871	6002.02	597.599	5153.86	280.784			0.708257	4673	4607.9	230.965	1947.29	2224.62	104.769	114.911			0.708257	5888	5961.61	532.04	4380.67	800.465	37.7007	240.004
	0.709218	5838	5979.67	580.767	5148.29	280.484			0.709218	4696	4597.34	224.461	1945.21	2222.71	104.678	114.791			0.709218	5879	5941.26	517.056	4375.94	799.774	37.6675	239.748
	0.710179	5858	5956.24	562.855	5142.71	280.184			0.710179	4619	4586.37	217.539	1943.13	2220.79	104.586	114.671			0.710179	5796	5919.98	501.111	4371.22	799.086	37.6344	239.492
	0.71114	5820	5931.8	543.913	5137.12	279.887			0.71114	4638	4575.01	210.218	1941.04	2218.88	104.494	114.552			0.71114	5823	5897.79	484.248	4366.48	798.398	37.6015	239.237
	0.712101	5901	5906.41	524.004	5131.54	279.591			0.712101	4610	4563.28	202.524	1938.94	2216.97	104.402	114.433			0.712101	5699	5874.76	466.524	4361.74	797.708	37.5687	238.984
	0.713062	5947	5880.16	503.209	5125.96	279.297			0.713062	4546	4551.22	194.487	1936.85	2215.07	104.31	114.316			0.713062	5628	5850.95	448.011	4357.01	797.02	37.5359	238.732
	0.714023	5801	5853.15	481.625	5120.4	279.002			0.714023	4585	4538.86	186.143	1934.75	2213.17	104.218	114.198			0.714023	5681	5826.46	428.79	4352.28	796.333	37.5031	238.481
	0.714984	5875	5825.48	459.358	5114.85	278.708			0.714984	4596	4526.26	177.54	1932.65	2211.27	104.127	114.08			0.714984	5791	5801.39	408.973	4347.56	795.647	37.4701	238.23
	0.715945	5617	5797.28	436.544	5109.31	278.413			0.715945	4641	4513.46	168.723	1930.56	2209.39	104.035	113.962			0.715945	5576	5775.86	388.662	4342.86	794.962	37.4372	237.978
	0.716906	5751	5768.68	413.311	5103.79	278.118			0.716906	4555	4500.5	159.744	1928.47	2207.52	103.944	113.844			0.716906	5553	5749.96	367.978	4338.17	794.278	37.4043	237.726
	0.717867	5574	5739.83	389.803	5098.29	277.824			0.717867	4546	4487.45	150.658	1926.38	2205.64	103.853	113.726			0.717867	5611	5723.84	347.048	4333.49	793.595	37.3714	237.475
	0.718828	5719	5710.86	366.168	5092.8	277.531			0.718828	4447	4474.34	141.523	1924.29	2203.76	103.762	113.609			0.718828	5701	5697.62	326.006	4328.82	792.914	37.3386	237.224
	0.719789	5559	5681.93	342.557	5087.32	277.239			0.719789	4373	4461.26	132.397	1922.2	2201.89	103.67	113.491			0.719789	5653	5671.44	304.985	4324.17	792.235	37.3058	236.975
	0.72075	5651	5653.19	319.122	5081.86	276.948			0.72075	4471	4448.25	123.34	1920.12	2200.03	103.579	113.374			0.72075	5580	5645.42	284.121	4319.52	791.56	37.2731	236.726
	0.721711	5540	5624.79	296.012	5076.42	276.658			0.721711	4534	4435.37	114.408	1918.03	2198.18	103.488	113.257			0.721711	5684	5619.71	263.546	4314.9	790.888	37.2404	236.478
	0.722672	5538	5596.88	273.369	5071.01	276.367			0.722672	4547	4422.69	105.657	1915.95	2196.34	103.398	113.14			0.722672	5685	5594.42	243.387	4310.29	790.216	37.2077	236.23
	0.723633	5621	5569.59	251.326	5065.64	276.076			0.723633	4462	4410.25	97.1369	1913.88	2194.5	103.308	113.023			0.723633	5504	5569.68	223.761	4305.71	789.542	37.175	235.982
	0.724594	5548	5543.05	230.006	5060.31	275.785			0.724594	4580	4398.09	88.8968	1911.82	2192.66	103.218	112.905			0.724594	5625	5545.61	204.78	4301.17	788.873	37.1423	235.733
	0.725555	5518	5517.34	209.519	5054.99	275.495			0.725555	4452	4386.25	80.9783	1909.77	2190.82	103.128	112.788			0.725555	5595	5522.29	186.539	4296.65	788.205	37.1097	235.485
	0.726516	5586	5492.55	189.958	5049.68	275.205			0.726516	4365	4374.77	73.4182	1907.72	2188.98	103.038	112.67			0.726516	5442	5499.79	169.124	4292.14	787.541	37.0771	235.238
	0.727477	5711	5468.76	171.404	5044.38	274.916			0.727477	4249	4363.67	66.2469	1905.67	2187.14	102.948	112.553			0.727477	5463	5478.19	152.605	4287.64	786.881	37.0446	234.991
	0.728438	5454	5446.04	153.918	5039.11	274.628			0.728438	4307	4352.98	59.4885	1903.63	2185.31	102.858	112.436			0.728438	5465	5457.53	137.037	4283.16	786.223	37.0123	234.745
	0.729399	5442	5424.44	137.545	5033.85	274.34			0.729399	4329	4342.71	53.1603	1901.59	2183.47	102.769	112.319			0.729399	5532	5437.85	122.459	4278.69	785.565	36.9801	234.499
	0.73036	5361	5403.98	122.313	5028.63	274.053			0.73036	4358	4332.9	47.2734	1899.55	2181.64	102.68	112.202			0.73036	5373	5419.2	108.898	4274.24	784.906	36.9479	234.254
	0.731321	5573	5384.69	108.236	5023.43	273.767			0.731321	4243	4323.54	41.8325	1897.53	2179.82	102.591	112.085			0.731321	5497	5401.57	96.365	4269.82	784.246	36.9156	234.009
	0.732282	5461	5366.56	95.3047	5018.27	273.482			0.732282	4314	4314.61	36.8346	1895.51	2177.99	102.502	111.968			0.732282	5353	5384.97	84.852	4265.42	783.588	36.8834	233.765
	0.733243	5573	5349.56	83.5128	5013.13	273.198			0.733243	4317	4306.13	32.2771	1893.51	2176.16	102.414	111.852			0.733243	5394	5369.38	74.3533	4261.04	782.93	36.8513	233.523
	0.734204	5255	5333.7	72.8246	5008.03	272.916			0.734204	4190	4298.08	28.1461	1891.51	2174.33	102.327	111.736			0.734204	5373	5354.8	64.8374	4256.7	782.269	36.8192	233.281
	0.735165	5413	5318.87	63.1996	5002.92	272.635			0.735165	4255	4290.45	24.4261	1889.53	2172.51	102.239	111.621			0.735165	5294	5341.17	56.268	4252.38	781.616	36.7872	233.041
	0.736126	5424	5305.04	54.5883	4997.81	272.355			0.736126	4277	4283.2	21.0978	1887.55	2170.69	102.151	111.505			0.736126	5326	5328.42	48.6011	4248.05	780.963	36.7554	232.802
	0.737087	5334	5292.12	46.9338	4992.68	272.075			0.737087	4249	4276.32	18.1394	1885.56	2168.87	102.062	111.39			0.737087	5321	5316.49	41.7862	4243.72	780.308	36.7236	232.563
	0.738048	5400	5280.11	40.1739	4987.57	271.796			0.738048	4226	4269.78	15.5268	1883.57	2167.05	101.974	111.275			0.738048	5250	5305.33	35.7677	4239.37	779.652	36.6921	232.324
	0.739009	5408	5268.91	34.2428	4982.46	271.517			0.739009	4346	4263.56	13.2344	1881.59	2165.24	101.886	111.161			0.739009	5201	5294.91	30.4869	4235.04	778.998	36.6607	232.086
	0.73997	5232	5258.47	29.0723	4977.36	271.239			0.73997	4203	4257.64	11.2361	1879.62	2163.44	101.797	111.046			0.73997	5308	5285.17	25.8836	4230.71	778.344	36.6292	231.849
	0.740931	5318	5248.72	24.5944	4972.27	270.964			0.740931	4136	4252	9.50541	1877.65	2161.64	101.709	110.932			0.740931	5325	5276.03	21.8968	4226.39	777.692	36.5977	231.612
	0.741892	5468	5239.61	20.7412	4967.2	270.689			0.741892	4278	4246.62	8.01618	1875.69	2159.85	101.622	110.818			0.741892	5344	5267.46	18.4662	4222.08	777.04	36.5659	231.378
	0.742853	5225	5231.06	17.4469	4962.14	270.416			0.742853	4302	4241.46	6.74299	1873.74	2158.07	101.535	110.706			0.742853	5344	5259.39	15.5333	4217.78	776.39	36.5343	231.144
	0.743814	5236	5223	14.6486	4957.09	270.145			0.743814	4259	4236.49	5.6615	1871.8	2156.28	101.447	110.593			0.743814	5186	5251.77	13.0419	4213.5	775.741	36.5027	230.912
	0.744775	5186	5215.35	12.2869	4952.02	269.872			0.744775	4195	4231.71	4.74875	1869.86	2154.51	101.359	110.481			0.744775	5324	5244.52	10.9393	4209.22	775.093	36.4712	230.68
	0.745736	5473	5208.07	10.3065	4946.94	269.6			0.745736	4074	4227.07	3.98333	1867.93	2152.73	101.271	110.369			0.745736	5230	5237.6	9.17605	4204.91	774.449	36.4396	230.448
	0.746697	5242	5201.11	8.65625	4941.85	269.327			0.746697	4262	4222.57	3.34555	1865.99	2150.97	101.183	110.256			0.746697	5158	5230.96	7.70681	4200.6	773.809	36.4082	230.215
	0.747658	5197	5194.42	7.28988	4936.76	269.054			0.747658	4180	4218.19	2.81747	1864.06	2149.22	101.094	110.144			0.747658	5158	5224.57	6.49032	4196.29	773.17	36.3769	229.983
	0.748619	5207	5187.98	6.16561	4931.67	268.782			0.748619	4216	4213.92	2.38297	1862.14	2147.48	101.006	110.031			0.748619	5255	5218.39	5.48937	4191.98	772.529	36.3456	229.749
	0.74958	5236	5181.75	5.24178	4926.6	268.511			0.74958	4181	4209.74	2.02593	1860.22	2145.74	100.918	109.919			0.74958	5201	5212.39	4.66687	4187.67	771.892	36.3142	229.517
	0.750541	5251	5175.69	4.49554	4921.53	268.24			0.750541	4116	4205.63	1.73753	1858.32	2144	100.83	109.808			0.750541	5230	5206.56	4.00249	4183.37	771.257	36.2826	229.286
	0.751502	5225	5169.78	3.89255	4916.46	267.971			0.751502	4069	4201.59	1.50449	1856.42	2142.25	100.742	109.697			0.751502	5208	5200.86	3.46564	4179.07	770.625	36.251	229.056
	0.752463	5313	5164	3.40807	4911.4	267.701			0.752463	4097	4197.59	1.31725	1854.53	2140.51	100.654	109.586			0.752463	5386	5195.27	3.0343	4174.78	769.997	36.2194	228.826
	0.753424	5103	5158.31	3.02089	4906.34	267.431			0.753424	4158	4193.65	1.16762	1852.65	2138.78	100.566	109.475			0.753424	5285	5189.78	2.6896	4170.49	769.372	36.1877	228.596
	0.754385	5241	5152.71	2.71302	4901.29	267.161			0.754385	4072	4189.75	1.04864	1850.78	2137.04	100.478	109.365			0.754385	5080	5184.36	2.4155	4166.2	768.749	36.1561	228.365
	0.755346	5176	5147.17	2.46549	4896.25	266.89			0.755346	4207	4185.88	0.95298	1848.92	2135.3	100.39	109.254			0.755346	5170	5178.99	2.19512	4161.92	768.125	36.1246	228.134
	0.756307	5176	5141.71	2.27395	4891.22	266.621			0.756307	4079	4182.05	0.87896	1847.06	2133.58	100.303	109.143			0.756307	5140	5173.69	2.0246	4157.65	767.501	36.093	227.904
	0.757268	5203	5136.31	2.12346	4886.21	266.352			0.757268	4261	4178.24	0.82081	1845.22	2131.85	100.215	109.033			0.757268	5243	5168.43	1.89062	4153.39	766.877	36.0616	227.674
	0.758229	5263	5130.97	2.00531	4881.24	266.083			0.758229	4217	4174.47	0.77515	1843.39	2130.12	100.128	108.923			0.758229	5121	5163.23	1.78543	4149.15	766.255	36.0301	227.445
	0.75919	5198	5125.68	1.91255	4876.29	265.815			0.75919	4157	4170.71	0.7393	1841.58	2128.39	100.041	108.814			0.75919	5178	5158.07	1.70285	4144.94	765.633	35.9986	227.215
	0.760151	5149	5120.41	1.83957	4871.34	265.547			0.760151	4224	4166.99	0.7111	1839.79	2126.67	99.9551	108.705			0.760151	5259	5152.95	1.63788	4140.74	765.01	35.9671	226.987
	0.761112	5155	5115.16	1.78191	4866.39	265.28			0.761112	4175	4163.27	0.68882	1838	2124.94	99.8688	108.596			0.761112	5085	5147.84	1.58655	4136.54	764.393	35.9357	226.759
	0.762073	5203	5109.93	1.73603	4861.45	265.014			0.762073	4134	4159.57	0.6711	1836.21	2123.22	99.7827	108.487			0.762073	5292	5142.75	1.54571	4132.35	763.774	35.9043	226.531
	0.763034	5217	5104.73	1.69915	4856.52	264.749			0.763034	4096	4155.88	0.65684	1834.44	2121.5	99.6966	108.379			0.763034	5272	5137.68	1.51287	4128.16	763.155	35.8731	226.304
	0.763995	5033	5099.54	1.6691	4851.61	264.485			0.763995	4117	4152.2	0.64524	1832.67	2119.78	99.6108	108.272			0.763995	5182	5132.62	1.48613	4123.98	762.535	35.842	226.079
	0.764956	5157	5094.39	1.64424	4846.72	264.223			0.764956	4213	4148.54	0.63563	1830.91	2118.06	99.5254	108.165			0.764956	5182	5127.58	1.46399	4119.82	761.916	35.8111	225.854
	0.765917	5272	5089.27	1.62327	4841.86	263.962			0.765917	3947	4144.89	0.62753	1829.16	2116.35	99.4404	108.059			0.765917	5076	5122.58	1.44533	4115.69	761.299	35.7802	225.631
	0.766878	5231	5084.17	1.60526	4837.01	263.701			0.766878	4154	4141.27	0.62058	1827.42	2114.65	99.3559	107.953			0.766878	5193	5117.58	1.4293	4111.55	760.681	35.7493	225.409
	0.767839	5276	5079.12	1.58949	4832.21	263.441			0.767839	4043	4137.66	0.61448	1825.69	2112.95	99.2719	107.847			0.767839	5146	5112.63	1.41526	4107.46	760.065	35.7185	225.186
	0.7688	5086	5074.08	1.57542	4827.42	263.182			0.7688	3919	4134.06	0.60905	1823.98	2111.24	99.1886	107.742			0.7688	5167	5107.7	1.40274	4103.4	759.448	35.6877	224.965
	0.769761	5174	5069.03	1.56267	4822.62	262.924			0.769761	4034	4130.47	0.60412	1822.27	2109.54	99.1055	107.636			0.769761	5225	5102.78	1.39139	4099.34	758.833	35.6571	224.744
	0.770722	5119	5063.96	1.55094	4817.79	262.666			0.770722	4044	4126.88	0.5996	1820.56	2107.84	99.0223	107.532			0.770722	5269	5097.86	1.38095	4095.26	758.22	35.6266	224.524
	0.771683	5147	5058.91	1.54004	4812.99	262.411			0.771683	4057	4123.29	0.59539	1818.83	2106.15	98.939	107.427			0.771683	5210	5092.91	1.37125	4091.17	757.609	35.5963	224.305
	0.772644	5022	5053.86	1.52982	4808.18	262.157			0.772644	4135	4119.71	0.59144	1817.12	2104.47	98.8555	107.324			0.772644	5133	5087.99	1.36215	4087.09	757.001	35.5661	224.087
	0.773605	5118	5048.82	1.52006	4803.38	261.905			0.773605	4041	4116.14	0.58767	1815.4	2102.79	98.7724	107.221			0.773605	5169	5083.08	1.35347	4083.01	756.392	35.5363	223.872
	0.774566	5252	5043.8	1.51089	4798.59	261.654			0.774566	3994	4112.57	0.58413	1813.68	2101.12	98.6895	107.119			0.774566	5116	5078.16	1.34531	4078.94	755.78	35.5065	223.657
	0.775527	5010	5038.79	1.5021	4793.81	261.402			0.775527	3953	4109	0.58074	1811.96	2099.44	98.6069	107.016			0.775527	5058	5073.27	1.33748	4074.88	755.172	35.4767	223.442
	0.776488	5165	5033.79	1.49362	4789.06	261.15			0.776488	3991	4105.43	0.57746	1810.24	2097.76	98.5246	106.914			0.776488	5044	5068.38	1.32994	4070.84	754.565	35.4469	223.227
	0.777449	5227	5028.82	1.48539	4784.32	260.897			0.777449	4053	4101.86	0.57429	1808.53	2096.07	98.4429	106.811			0.777449	4928	5063.52	1.32262	4066.81	753.962	35.417	223.012
	0.77841	5133	5023.84	1.47734	4779.57	260.646			0.77841	4064	4098.29	0.57118	1806.82	2094.39	98.3615	106.708			0.77841	5094	5058.67	1.31545	4062.79	753.361	35.3872	222.797
	0.779371	5144	5018.84	1.46927	4774.81	260.396			0.779371	3900	4094.72	0.56806	1805.11	2092.71	98.2801	106.606			0.779371	5122	5053.81	1.30827	4058.75	752.761	35.3575	222.583
	0.780332	5068	5013.85	1.46137	4770.05	260.146			0.780332	4072	4091.14	0.56501	1803.38	2091.03	98.1984	106.504			0.780332	5055	5048.95	1.30124	4054.71	752.16	35.3279	222.369
	0.781293	5012	5008.85	1.45337	4765.28	259.898			0.781293	4145	4087.56	0.56192	1801.65	2089.36	98.1164	106.402			0.781293	5000	5044.08	1.29412	4050.67	751.557	35.2984	222.157
	0.782254	5203	5003.87	1.44517	4760.52	259.65			0.782254	3939	4083.98	0.55876	1799.91	2087.68	98.0346	106.301			0.782254	5099	5039.21	1.28683	4046.63	750.955	35.2691	221.945
	0.783215	5171	4998.89	1.43666	4755.78	259.401			0.783215	3967	4080.39	0.55547	1798.18	2086	97.9528	106.199			0.783215	5003	5034.35	1.27925	4042.6	750.352	35.2399	221.734
	0.784176	5084	4993.93	1.4277	4751.05	259.153			0.784176	4001	4076.8	0.55201	1796.44	2084.32	97.8713	106.098			0.784176	5145	5029.5	1.27128	4038.58	749.751	35.2107	221.522
	0.785137	5137	4988.97	1.41819	4746.32	258.904			0.785137	4083	4073.21	0.54834	1794.7	2082.64	97.79	105.996			0.785137	5092	5024.66	1.26281	4034.56	749.147	35.1815	221.309
	0.786098	5100	4984.02	1.40795	4741.6	258.656			0.786098	4093	4069.62	0.54438	1792.96	2080.97	97.709	105.894			0.786098	4894	5019.83	1.2537	4030.55	748.548	35.1521	221.098
	0.787059	5123	4979.08	1.39685	4736.9	258.409			0.787059	4008	4066.03	0.5401	1791.22	2079.3	97.6282	105.793			0.787059	4982	5015	1.24382	4026.56	747.947	35.1228	220.886
	0.78802	5133	4974.15	1.38473	4732.2	258.161			0.78802	4063	4062.45	0.53541	1789.48	2077.62	97.5475	105.692			0.78802	5043	5010.19	1.23303	4022.57	747.346	35.0935	220.675
	0.788981	4981	4969.23	1.37144	4727.51	257.915			0.788981	3954	4058.86	0.53028	1787.74	2075.95	97.4669	105.591			0.788981	4969	5005.38	1.2212	4018.58	746.744	35.0643	220.465
	0.789942	5094	4964.33	1.35682	4722.84	257.669			0.789942	3970	4055.28	0.52463	1785.99	2074.29	97.3863	105.491			0.789942	4930	5000.57	1.20818	4014.61	746.144	35.0352	220.254
	0.790903	5068	4959.45	1.34071	4718.19	257.423			0.790903	3907	4051.71	0.5184	1784.25	2072.63	97.3059	105.39			0.790903	5062	4995.79	1.19384	4010.65	745.543	35.0061	220.044
	0.791864	5194	4954.59	1.32299	4713.57	257.178			0.791864	3919	4048.15	0.51155	1782.51	2070.98	97.2258	105.29			0.791864	4970	4991.02	1.17806	4006.71	744.944	34.9771	219.835
	0.792825	5124	4949.77	1.3035	4708.99	256.933			0.792825	3993	4044.6	0.50402	1780.79	2069.34	97.1461	105.19			0.792825	5077	4986.28	1.16071	4002.8	744.345	34.9483	219.626
	0.793786	4948	4944.95	1.28214	4704.41	256.689			0.793786	3941	4041.05	0.49576	1779.07	2067.69	97.0669	105.091			0.793786	4928	4981.57	1.1417	3998.92	743.747	34.9194	219.418
	0.794747	5008	4940.14	1.2588	4699.84	256.447			0.794747	4082	4037.52	0.48674	1777.34	2066.04	96.9881	104.993			0.794747	4922	4976.86	1.12092	3995.04	743.15	34.8905	219.211
	0.795708	4921	4935.34	1.2334	4695.27	256.206			0.795708	3996	4033.98	0.47692	1775.62	2064.4	96.9094	104.895			0.795708	5063	4972.15	1.0983	3991.16	742.555	34.8617	219.005
	0.796669	5043	4930.54	1.20589	4690.72	255.966			0.796669	4002	4030.46	0.46629	1773.9	2062.77	96.8308	104.797			0.796669	4960	4967.46	1.07381	3987.28	741.964	34.833	218.799
	0.79763	5011	4925.76	1.17624	4686.18	255.725			0.79763	3965	4026.94	0.45482	1772.18	2061.15	96.7524	104.7			0.79763	4904	4962.77	1.04741	3983.42	741.375	34.8044	218.594
	0.798591	5107	4921	1.14446	4681.67	255.484			0.798591	3934	4023.44	0.44253	1770.46	2059.54	96.6741	104.602			0.798591	5014	4958.1	1.0191	3979.58	740.783	34.776	218.388
	0.799552	4940	4916.26	1.11057	4677.18	255.245			0.799552	3897	4019.94	0.42943	1768.75	2057.93	96.5961	104.506			0.799552	4993	4953.45	0.98892	3975.75	740.194	34.7477	218.183
	0.800513	4993	4911.54	1.07464	4672.7	255.006			0.800513	3988	4016.45	0.41554	1767.05	2056.32	96.5185	104.409			0.800513	4940	4948.82	0.95694	3971.95	739.607	34.7195	217.979
	0.801474	4985	4906.86	1.03678	4668.27	254.767			0.801474	3891	4012.96	0.4009	1765.35	2054.7	96.4413	104.313			0.801474	5008	4944.2	0.92323	3968.16	739.023	34.6914	217.775
	0.802435	4884	4902.2	0.99712	4663.86	254.53			0.802435	3981	4009.5	0.38557	1763.67	2053.09	96.3647	104.218			0.802435	4834	4939.63	0.88791	3964.41	738.441	34.6633	217.572
	0.803396	5006	4897.53	0.95585	4659.44	254.294			0.803396	3843	4006.03	0.36961	1761.99	2051.48	96.2883	104.123			0.803396	5015	4935.06	0.85116	3960.67	737.863	34.6352	217.371
	0.804357	4831	4892.85	0.91315	4655.02	254.059			0.804357	3891	4002.57	0.3531	1760.3	2049.88	96.2124	104.029			0.804357	4923	4930.49	0.81314	3956.91	737.286	34.6072	217.17
	0.805318	4915	4888.15	0.86925	4650.56	253.823			0.805318	3945	3999.09	0.33612	1758.61	2048.27	96.1363	103.935			0.805318	4806	4925.91	0.77404	3953.15	736.708	34.5794	216.969
	0.806279	5036	4883.46	0.8244	4646.13	253.586			0.806279	3967	3995.63	0.31878	1756.92	2046.68	96.0601	103.841			0.806279	4948	4921.31	0.73411	3949.37	736.13	34.5517	216.768
	0.80724	5018	4878.78	0.77887	4641.7	253.349			0.80724	3795	3992.17	0.30117	1755.22	2045.08	95.9834	103.746			0.80724	4961	4916.73	0.69356	3945.61	735.553	34.5242	216.565
	0.808201	4944	4874.1	0.73295	4637.28	253.111			0.808201	3986	3988.7	0.28342	1753.53	2043.48	95.907	103.651			0.808201	4961	4912.15	0.65267	3941.85	734.977	34.4969	216.363
	0.809162	4784	4869.44	0.68692	4632.88	252.875			0.809162	3930	3985.24	0.26562	1751.85	2041.88	95.8307	103.557			0.809162	4886	4907.58	0.61168	3938.1	734.402	34.4697	216.16
	0.810123	5005	4864.8	0.64109	4628.49	252.639			0.810123	3859	3981.79	0.24789	1750.16	2040.29	95.7545	103.463			0.810123	4941	4903.03	0.57087	3934.37	733.825	34.4424	215.959
	0.811084	4875	4860.17	0.59573	4624.12	252.403			0.811084	3939	3978.35	0.23036	1748.49	2038.7	95.6784	103.369			0.811084	4854	4898.49	0.53049	3930.65	733.254	34.4151	215.757
	0.812045	4873	4855.54	0.55115	4619.74	252.168			0.812045	3935	3974.92	0.21312	1746.81	2037.11	95.6027	103.276			0.812045	4955	4893.97	0.49079	3926.94	732.681	34.3877	215.557
	0.813006	4976	4850.9	0.50761	4615.35	251.932			0.813006	3817	3971.49	0.19628	1745.14	2035.53	95.5273	103.182			0.813006	5013	4889.44	0.45201	3923.22	732.108	34.3603	215.356
	0.813967	4799	4846.26	0.46535	4610.95	251.695			0.813967	3842	3968.06	0.17994	1743.46	2033.95	95.4517	103.088			0.813967	4890	4884.9	0.41438	3919.49	731.536	34.3329	215.154
	0.814928	5003	4841.61	0.42461	4606.56	251.459			0.814928	3896	3964.63	0.16419	1741.78	2032.37	95.3757	102.994			0.814928	4932	4880.36	0.3781	3915.76	730.965	34.3056	214.952
	0.815889	4820	4836.98	0.38558	4602.17	251.222			0.815889	3876	3961.21	0.1491	1740.1	2030.8	95.2994	102.899			0.815889	4874	4875.82	0.34335	3912.03	730.395	34.2784	214.75
	0.81685	4889	4832.36	0.34844	4597.79	250.986			0.81685	3867	3957.8	0.13473	1738.42	2029.24	95.2228	102.805			0.81685	4928	4871.29	0.31027	3908.31	729.827	34.2512	214.548
	0.817811	4853	4827.75	0.31332	4593.43	250.751			0.817811	3928	3954.39	0.12115	1736.74	2027.68	95.1463	102.711			0.817811	4853	4866.79	0.279	3904.6	729.259	34.2242	214.347
	0.818772	4856	4823.15	0.28032	4589.07	250.515			0.818772	3932	3950.99	0.10839	1735.07	2026.12	95.0698	102.617			0.818772	4911	4862.29	0.24962	3900.9	728.692	34.1972	214.146
	0.819733	4993	4818.57	0.24953	4584.72	250.28			0.819733	3945	3947.6	0.09649	1733.4	2024.57	94.9934	102.523			0.819733	4707	4857.8	0.2222	3897.2	728.128	34.17	213.945
	0.820694	4914	4814	0.22096	4580.39	250.046			0.820694	3932	3944.22	0.08544	1731.74	2023.02	94.9171	102.429			0.820694	4856	4853.32	0.19676	3893.52	727.566	34.1427	213.745
	0.821655	5033	4809.44	0.19465	4576.06	249.812			0.821655	3831	3940.86	0.07527	1730.08	2021.48	94.8409	102.335			0.821655	4921	4848.87	0.17333	3889.84	727.007	34.1152	213.545
	0.822616	4834	4804.9	0.17057	4571.75	249.578			0.822616	3843	3937.51	0.06596	1728.43	2019.95	94.7647	102.241			0.822616	4848	4844.42	0.15189	3886.17	726.449	34.0878	213.346
	0.823577	4918	4800.38	0.14868	4567.45	249.346			0.823577	3858	3934.16	0.05749	1726.78	2018.42	94.6885	102.147			0.823577	5014	4839.98	0.13239	3882.52	725.888	34.0604	213.147
	0.824538	4777	4795.89	0.12889	4563.18	249.116			0.824538	3903	3930.82	0.04984	1725.13	2016.89	94.6122	102.054			0.824538	4826	4835.57	0.11477	3878.88	725.331	34.0331	212.95
	0.825499	4861	4791.43	0.11113	4558.94	248.887			0.825499	3906	3927.5	0.04297	1723.5	2015.35	94.536	101.961			0.825499	4752	4831.19	0.09896	3875.26	724.776	34.0057	212.753
	0.82646	4877	4787	0.09529	4554.74	248.658			0.82646	3910	3924.18	0.03685	1721.88	2013.82	94.46	101.869			0.82646	4784	4826.84	0.08486	3871.68	724.223	33.9784	212.558
	0.827421	4851	4782.59	0.08126	4550.54	248.429			0.827421	3771	3920.88	0.03142	1720.27	2012.28	94.3843	101.776			0.827421	4829	4822.51	0.07236	3868.11	723.674	33.9511	212.363
	0.828382	4931	4778.18	0.06891	4546.35	248.201			0.828382	3893	3917.59	0.02664	1718.67	2010.75	94.309	101.683			0.828382	4831	4818.2	0.06136	3864.55	723.126	33.9238	212.168
	0.829343	4892	4773.79	0.05811	4542.16	247.974			0.829343	3840	3914.29	0.02247	1717.06	2009.22	94.2341	101.591			0.829343	4905	4813.89	0.05174	3861	722.578	33.8965	211.974
	0.830304	4798	4769.41	0.04872	4537.99	247.747			0.830304	3871	3911.01	0.01884	1715.47	2007.69	94.1592	101.498			0.830304	4807	4809.59	0.04338	3857.45	722.029	33.8692	211.78
	0.831265	4770	4765.05	0.04062	4533.84	247.523			0.831265	3944	3907.73	0.01571	1713.87	2006.16	94.0844	101.406			0.831265	4845	4805.3	0.03617	3853.91	721.479	33.8419	211.587
	0.832226	4809	4760.71	0.03367	4529.71	247.3			0.832226	3813	3904.46	0.01302	1712.29	2004.63	94.0097	101.315			0.832226	4805	4801.04	0.02998	3850.4	720.93	33.8148	211.396
	0.833187	4810	4756.41	0.02775	4525.6	247.078			0.833187	3825	3901.2	0.01073	1710.72	2003.1	93.9351	101.224			0.833187	4877	4796.79	0.02471	3846.9	720.381	33.7878	211.207
	0.834148	4813	4752.12	0.02274	4521.51	246.857			0.834148	3869	3897.96	0.00879	1709.16	2001.57	93.8609	101.133			0.834148	4700	4792.57	0.02025	3843.43	719.83	33.761	211.018
	0.835109	4704	4747.87	0.01852	4517.47	246.635			0.835109	3754	3894.72	0.00716	1707.6	2000.05	93.787	101.042			0.835109	4824	4788.37	0.01649	3839.96	719.284	33.7341	210.829
	0.83607	4682	4743.64	0.015	4513.43	246.413			0.83607	3779	3891.5	0.0058	1706.06	1998.52	93.7136	100.951			0.83607	4802	4784.2	0.01336	3836.54	718.737	33.7073	210.639
	0.837031	4890	4739.39	0.01208	4509.39	246.19			0.837031	3836	3888.29	0.00467	1704.53	1996.99	93.6404	100.86			0.837031	4815	4780.04	0.01076	3833.11	718.189	33.6805	210.45
	0.837992	4870	4735.14	0.00967	4505.33	245.968			0.837992	3693	3885.08	0.00374	1702.99	1995.47	93.5681	100.768			0.837992	4794	4775.86	0.00861	3829.68	717.64	33.6538	210.26
	0.838953	4762	4730.86	0.00768	4501.25	245.747			0.838953	3824	3881.87	0.00297	1701.45	1993.95	93.4959	100.677			0.838953	4911	4771.66	0.00684	3826.22	717.093	33.6272	210.071
	0.839914	4841	4726.61	0.00608	4497.19	245.527			0.839914	3841	3878.66	0.00235	1699.91	1992.44	93.4235	100.587			0.839914	4727	4767.48	0.00541	3822.78	716.545	33.6007	209.882
	0.840875	4660	4722.35	0.00478	4493.13	245.307			0.840875	3854	3875.47	0.00185	1698.37	1990.93	93.3509	100.496			0.840875	4786	4763.29	0.00425	3819.33	715.998	33.5744	209.695
	0.841836	4897	4718.11	0.00373	4489.08	245.088			0.841836	3726	3872.27	0.00144	1696.84	1989.42	93.278	100.406			0.841836	4710	4759.12	0.00332	3815.89	715.452	33.5481	209.507
	0.842797	4759	4713.87	0.0029	4485.03	244.867			0.842797	3754	3869.09	0.00112	1695.31	1987.91	93.2054	100.316			0.842797	4761	4754.94	0.00258	3812.45	714.906	33.5222	209.32
	0.843758	4810	4709.65	0.00224	4481.01	244.647			0.843758	3741	3865.91	0.000865987	1693.79	1986.41	93.133	100.225			0.843758	4800	4750.78	0.00199	3809.03	714.361	33.4963	209.132
	0.844719	4791	4705.43	0.00171	4476.99	244.426			0.844719	3800	3862.75	0.000661208	1692.27	1984.91	93.0607	100.135			0.844719	4805	4746.64	0.00152	3805.61	713.819	33.4704	208.943
	0.84568	4858	4701.2	0.0013	4472.95	244.206			0.84568	3734	3859.6	0.000504307	1690.76	1983.42	92.9886	100.044			0.84568	4835	4742.5	0.00116	3802.2	713.279	33.4444	208.755
	0.846641	4738	4696.96	0.000988772	4468.9	243.986			0.846641	3859	3856.45	0.000382301	1689.25	1981.94	92.9169	99.9541			0.846641	4710	4738.34	0.000880433	3798.77	712.737	33.4183	208.568
	0.847602	4813	4692.71	0.000744998	4464.84	243.767			0.847602	3751	3853.3	0.000288046	1687.73	1980.46	92.8454	99.8642			0.847602	4692	4734.17	0.000663368	3795.33	712.197	33.3923	208.38
	0.848563	4670	4688.45	0.000557897	4460.78	243.548			0.848563	3641	3850.15	0.000215705	1686.21	1978.98	92.7736	99.7744			0.848563	4784	4730	0.000496767	3791.89	711.659	33.3663	208.193
	0.849524	4800	4684.2	0.00041523	4456.72	243.329			0.849524	3740	3847.01	0.000160543	1684.69	1977.5	92.7014	99.6849			0.849524	4662	4725.83	0.000369731	3788.44	711.122	33.3404	208.006
	0.850485	4741	4679.96	0.000307151	4452.67	243.11			0.850485	3952	3843.86	0.000118756	1683.18	1976.01	92.6289	99.5956			0.850485	4832	4721.67	0.000273495	3785	710.587	33.3146	207.82
	0.851446	4705	4675.73	0.000225808	4448.62	242.892			0.851446	3751	3840.72	8.7305e-05	1681.67	1974.53	92.5563	99.5065			0.851446	4663	4717.52	0.000201065	3781.57	710.056	33.2889	207.633
	0.852407	4765	4671.49	0.000164985	4444.58	242.675			0.852407	3904	3837.59	6.37887e-05	1680.16	1973.05	92.4838	99.4178			0.852407	4808	4713.38	0.000146906	3778.14	709.526	33.2632	207.447
	0.853368	4867	4667.27	0.000119802	4440.54	242.459			0.853368	3735	3834.46	4.63192e-05	1678.66	1971.57	92.4113	99.3296			0.853368	4804	4709.24	0.000106674	3774.71	708.995	33.2376	207.262
	0.854329	4670	4663.05	8.64557e-05	4436.51	242.244			0.854329	3715	3831.35	3.34263e-05	1677.17	1970.1	92.3388	99.242			0.854329	4662	4705.1	7.69816e-05	3771.29	708.464	33.2117	207.079
	0.85529	4700	4658.84	6.2005e-05	4432.48	242.03			0.85529	3689	3828.23	2.39728e-05	1675.67	1968.62	92.2664	99.155			0.85529	4655	4700.97	5.52102e-05	3767.87	707.933	33.1858	206.896
	0.856251	4662	4654.64	4.41936e-05	4428.47	241.816			0.856251	3741	3825.12	1.70864e-05	1674.18	1967.15	92.1941	99.0681			0.856251	4661	4696.85	3.93506e-05	3764.46	707.402	33.1598	206.713
	0.857212	4671	4650.45	3.13032e-05	4424.47	241.603			0.857212	3748	3822.02	1.21026e-05	1672.7	1965.68	92.1218	98.9812			0.857212	4636	4692.73	2.78727e-05	3761.06	706.873	33.1338	206.531
	0.858173	4815	4646.29	2.20348e-05	4420.49	241.389			0.858173	3799	3818.93	8.51915e-06	1671.23	1964.21	92.0493	98.8946			0.858173	4648	4688.64	1.962e-05	3757.67	706.345	33.1078	206.348
	0.859134	4755	4642.16	1.54141e-05	4416.54	241.177			0.859134	3704	3815.85	5.95941e-06	1669.76	1962.74	91.9768	98.8083			0.859134	4663	4684.56	1.37248e-05	3754.31	705.814	33.0819	206.167
	0.860095	4667	4638.04	1.07155e-05	4412.61	240.965			0.860095	3737	3812.79	4.14281e-06	1668.31	1961.27	91.9044	98.7222			0.860095	4624	4680.51	9.54113e-06	3750.97	705.286	33.0559	205.985
	0.861056	4608	4633.93	7.40263e-06	4408.68	240.755			0.861056	3727	3809.73	2.86198e-06	1666.87	1959.81	91.8322	98.6368			0.861056	4592	4676.47	6.59134e-06	3747.64	704.758	33.03	205.805
	0.862017	4732	4629.82	5.08204e-06	4404.75	240.546			0.862017	3669	3806.68	1.96479e-06	1665.42	1958.34	91.7603	98.5522			0.862017	4577	4672.44	4.52506e-06	3744.31	704.23	33.0041	205.626
	0.862978	4720	4625.72	3.27061e-06	4400.84	240.339			0.862978	3739	3803.64	1.26507e-06	1663.98	1956.89	91.6888	98.468			0.862978	4618	4668.4	2.91294e-06	3740.98	703.703	32.9782	205.449
	0.863939	4602	4621.63	2.22289e-06	4396.93	240.13			0.863939	3756	3800.61	8.59796e-07	1662.54	1955.44	91.6173	98.3836			0.863939	4693	4664.38	1.97978e-06	3737.66	703.177	32.9522	205.271
	0.8649	4605	4617.56	1.50115e-06	4393.04	239.922			0.8649	3644	3797.59	5.80625e-07	1661.11	1953.99	91.5458	98.2991			0.8649	4618	4660.37	1.33697e-06	3734.35	702.651	32.9262	205.093
	0.865861	4586	4613.52	1.00729e-06	4389.17	239.713			0.865861	3779	3794.57	3.89597e-07	1659.69	1952.55	91.4744	98.2144			0.865861	4657	4656.38	8.97105e-07	3731.06	702.126	32.9003	204.915
	0.866822	4725	4609.47	6.71581e-07	4385.32	239.503			0.866822	3773	3791.57	2.59749e-07	1658.27	1951.1	91.403	98.1297			0.866822	4720	4652.4	5.98115e-07	3727.79	701.602	32.8746	204.736
	0.867783	4676	4605.48	4.449e-07	4381.5	239.295			0.867783	3642	3788.58	1.72072e-07	1656.86	1949.67	91.3319	98.0448			0.867783	4749	4648.44	3.96227e-07	3724.53	701.08	32.8489	204.557
	0.868744	4717	4601.5	0	4377.71	239.087			0.868744	3615	3785.61	0	1655.47	1948.23	91.261	97.9605			0.868744	4714	4644.52	0	3721.31	700.561	32.8233	204.38
	0.869705	4674	4597.52	0	4373.9	238.881			0.869705	3756	3782.66	0	1654.08	1946.81	91.1905	97.8765			0.869705	4714	4640.6	0	3718.09	700.043	32.7977	204.203
	0.870666	4656	4593.52	0	4370.09	238.674			0.870666	3626	3779.71	0	1652.69	1945.39	91.1202	97.7927			0.870666	4537	4636.68	0	3714.86	699.524	32.7721	204.027
	0.871627	4604	4589.5	0	4366.24	238.467			0.871627	3718	3776.75	0	1651.29	1943.98	91.0508	97.7087			0.871627	4699	4632.73	0	3711.6	699.007	32.7466	203.85
	0.872588	4462	4585.49	0	4362.41	238.26			0.872588	3588	3773.78	0	1649.88	1942.56	90.9815	97.6246			0.872588	4598	4628.79	0	3708.36	698.492	32.7211	203.673
	0.873549	4672	4581.48	0	4358.58	238.053			0.873549	3607	3770.82	0	1648.48	1941.14	90.9121	97.5403			0.873549	4622	4624.86	0	3705.11	697.979	32.6957	203.496
	0.87451	4619	4577.47	0	4354.76	237.845			0.87451	3562	3767.86	0	1647.08	1939.72	90.8424	97.456			0.87451	4728	4620.92	0	3701.86	697.468	32.6704	203.319
	0.875471	4582	4573.47	0	4350.94	237.639			0.875471	3707	3764.9	0	1645.68	1938.3	90.7724	97.372			0.875471	4593	4616.99	0	3698.62	696.96	32.6452	203.142
	0.876432	4545	4569.49	0	4347.13	237.433			0.876432	3694	3761.95	0	1644.28	1936.89	90.7028	97.2881			0.876432	4583	4613.08	0	3695.39	696.453	32.6202	202.966
	0.877393	4437	4565.52	0	4343.34	237.227			0.877393	3641	3758.99	0	1642.88	1935.47	90.6332	97.2043			0.877393	4621	4609.17	0	3692.17	695.944	32.5954	202.79
	0.878354	4628	4561.53	0	4339.53	237.022			0.878354	3683	3756.05	0	1641.49	1934.06	90.5638	97.1207			0.878354	4643	4605.27	0	3688.95	695.436	32.5706	202.615
	0.879315	4659	4557.53	0	4335.71	236.816			0.879315	3631	3753.09	0	1640.09	1932.65	90.4946	97.0373			0.879315	4593	4601.35	0	3685.71	694.928	32.5456	202.44
	0.880276	4578	4553.52	0	4331.87	236.612			0.880276	3570	3750.14	0	1638.68	1931.24	90.4257	96.954			0.880276	4621	4597.42	0	3682.46	694.42	32.5206	202.265
	0.881237	4584	4549.5	0	4328.03	236.408			0.881237	3590	3747.17	0	1637.27	1929.83	90.3573	96.8709			0.881237	4503	4593.49	0	3679.21	693.914	32.4956	202.09
	0.882198	4580	4545.49	0	4324.2	236.205			0.882198	3730	3744.21	0	1635.85	1928.42	90.2886	96.7883			0.882198	4578	4589.55	0	3675.95	693.405	32.4707	201.917
	0.883159	4540	4541.49	0	4320.37	236.004			0.883159	3608	3741.25	0	1634.44	1927.01	90.2196	96.7063			0.883159	4527	4585.62	0	3672.7	692.901	32.4458	201.744
	0.88412	4594	4537.5	0	4316.54	235.803			0.88412	3505	3738.3	0	1633.02	1925.61	90.1503	96.6248			0.88412	4614	4581.7	0	3669.45	692.395	32.421	201.573
	0.885081	4617	4533.5	0	4312.72	235.603			0.885081	3569	3735.34	0	1631.61	1924.21	90.081	96.5434			0.885081	4593	4577.78	0	3666.2	691.889	32.3963	201.402
	0.886042	4484	4529.51	0	4308.91	235.403			0.886042	3656	3732.39	0	1630.19	1922.81	90.0118	96.462			0.886042	4514	4573.87	0	3662.96	691.384	32.3718	201.231
	0.887003	4604	4525.53	0	4305.1	235.203			0.887003	3666	3729.45	0	1628.78	1921.42	89.9427	96.3808			0.887003	4489	4569.96	0	3659.73	690.88	32.3472	201.061
	0.887964	4650	4521.56	0	4301.29	235.004			0.887964	3526	3726.51	0	1627.36	1920.04	89.8738	96.3			0.887964	4672	4566.06	0	3656.5	690.376	32.3225	200.891
	0.888925	4690	4517.59	0	4297.49	234.806			0.888925	3638	3723.57	0	1625.94	1918.65	89.8049	96.2191			0.888925	4533	4562.16	0	3653.27	689.873	32.2977	200.721
	0.889886	4520	4513.64	0	4293.71	234.609			0.889886	3629	3720.63	0	1624.53	1917.26	89.7363	96.1391			0.889886	4621	4558.27	0	3650.05	689.371	32.2729	200.553
	0.890847	4614	4509.72	0	4289.96	234.414			0.890847	3565	3717.71	0	1623.12	1915.88	89.6679	96.0597			0.890847	4560	4554.4	0	3646.85	688.87	32.2481	200.386
	0.891808	4497	4505.82	0	4286.23	234.219			0.891808	3631	3714.79	0	1621.71	1914.51	89.5993	95.9807			0.891808	4680	4550.56	0	3643.67	688.371	32.2233	200.22
	0.892769	4573	4501.95	0	4282.52	234.024			0.892769	3619	3711.89	0	1620.32	1913.14	89.5308	95.9015			0.892769	4584	4546.74	0	3640.51	687.874	32.1986	200.054
	0.89373	4609	4498.07	0	4278.81	233.829			0.89373	3692	3709	0	1618.92	1911.78	89.4625	95.8221			0.89373	4574	4542.93	0	3637.36	687.377	32.1739	199.887
	0.894691	4531	4494.2	0	4275.11	233.633			0.894691	3691	3706.11	0	1617.53	1910.42	89.3945	95.7426			0.894691	4708	4539.12	0	3634.22	686.881	32.1493	199.72
	0.895652	4461	4490.34	0	4271.42	233.436			0.895652	3532	3703.22	0	1616.13	1909.05	89.327	95.6626			0.895652	4683	4535.32	0	3631.07	686.386	32.1248	199.552
	0.896613	4466	4486.49	0	4267.74	233.241			0.896613	3537	3700.32	0	1614.73	1907.69	89.2599	95.5832			0.896613	4480	4531.53	0	3627.94	685.893	32.1003	199.385
	0.897574	4426	4482.66	0	4264.07	233.046			0.897574	3628	3697.43	0	1613.34	1906.32	89.1929	95.5039			0.897574	4454	4527.75	0	3624.82	685.402	32.0757	199.219
	0.898535	4467	4478.85	0	4260.44	232.852			0.898535	3479	3694.55	0	1611.96	1904.96	89.1259	95.4249			0.898535	4480	4524	0	3621.72	684.914	32.0512	199.053
	0.899496	4500	4475.06	0	4256.81	232.658			0.899496	3625	3691.68	0	1610.58	1903.6	89.0591	95.3461			0.899496	4534	4520.26	0	3618.64	684.427	32.0269	198.888
	0.900457	4619	4471.31	0	4253.23	232.464			0.900457	3501	3688.8	0	1609.2	1902.23	88.9925	95.2671			0.900457	4537	4516.54	0	3615.57	683.939	32.0026	198.723
	0.901418	4485	4467.58	0	4249.67	232.269			0.901418	3581	3685.94	0	1607.84	1900.87	88.9262	95.1878			0.901418	4409	4512.85	0	3612.53	683.45	31.9786	198.556
	0.902379	4506	4463.84	0	4246.09	232.074			0.902379	3541	3683.09	0	1606.48	1899.5	88.8602	95.1083			0.902379	4494	4509.17	0	3609.51	682.961	31.9546	198.39
	0.90334	4441	4460.08	0	4242.51	231.879			0.90334	3607	3680.22	0	1605.11	1898.14	88.7947	95.0289			0.90334	4482	4505.48	0	3606.47	682.473	31.9306	198.224
	0.904301	4530	4456.3	0	4238.9	231.685			0.904301	3625	3677.36	0	1603.74	1896.78	88.7294	94.9497			0.904301	4551	4501.78	0	3603.42	681.985	31.9066	198.058
	0.905262	4554	4452.55	0	4235.31	231.491			0.905262	3597	3674.48	0	1602.36	1895.41	88.665	94.8706			0.905262	4451	4498.06	0	3600.35	681.498	31.8828	197.892
	0.906223	4342	4448.79	0	4231.72	231.297			0.906223	3561	3671.61	0	1600.98	1894.05	88.6007	94.7916			0.906223	4489	4494.36	0	3597.31	681.007	31.859	197.727
	0.907184	4534	4445.04	0	4228.13	231.104			0.907184	3563	3668.74	0	1599.6	1892.68	88.5362	94.7127			0.907184	4540	4490.66	0	3594.26	680.519	31.8353	197.562
	0.908145	4443	4441.3	0	4224.56	230.911			0.908145	3631	3665.88	0	1598.23	1891.32	88.4715	94.6339			0.908145	4427	4486.97	0	3591.22	680.03	31.8118	197.397
	0.909106	4567	4437.57	0	4221	230.718			0.909106	3511	3663.02	0	1596.86	1889.96	88.4065	94.5552			0.909106	4472	4483.28	0	3588.19	679.541	31.7884	197.232
	0.910067	4455	4433.85	0	4217.45	230.526			0.910067	3547	3660.17	0	1595.5	1888.61	88.3419	94.4768			0.910067	4489	4479.61	0	3585.17	679.052	31.7653	197.068
	0.911028	4483	4430.12	0	4213.88	230.335			0.911028	3461	3657.33	0	1594.14	1887.26	88.2773	94.3988			0.911028	4576	4475.95	0	3582.15	678.564	31.7422	196.904
	0.911989	4509	4426.38	0	4210.3	230.146			0.911989	3560	3654.48	0	1592.77	1885.91	88.213	94.3214			0.911989	4367	4472.26	0	3579.12	678.076	31.7191	196.742
	0.91295	4459	4422.63	0	4206.71	229.957			0.91295	3460	3651.63	0	1591.4	1884.56	88.149	94.2444			0.91295	4455	4468.57	0	3576.07	677.588	31.696	196.581
	0.913911	4503	4418.87	0	4203.12	229.767			0.913911	3449	3648.79	0	1590.02	1883.22	88.0851	94.1674			0.913911	4524	4464.88	0	3573.02	677.101	31.6727	196.419
	0.914872	4454	4415.13	0	4199.53	229.578			0.914872	3443	3645.95	0	1588.65	1881.88	88.0216	94.0904			0.914872	4460	4461.19	0	3569.98	676.615	31.6496	196.258
	0.915833	4489	4411.39	0	4195.95	229.39			0.915833	3465	3643.12	0	1587.28	1880.55	87.9576	94.0137			0.915833	4483	4457.51	0	3566.94	676.132	31.6264	196.097
	0.916794	4444	4407.65	0	4192.38	229.201			0.916794	3435	3640.3	0	1585.91	1879.22	87.8933	93.9372			0.916794	4466	4453.83	0	3563.9	675.647	31.6034	195.936
	0.917755	4411	4403.92	0	4188.8	229.014			0.917755	3555	3637.49	0	1584.55	1877.9	87.8287	93.8608			0.917755	4427	4450.15	0	3560.86	675.165	31.5804	195.775
	0.918716	4528	4400.19	0	4185.24	228.828			0.918716	3573	3634.68	0	1583.19	1876.58	87.7642	93.7853			0.918716	4530	4446.49	0	3557.84	674.683	31.5575	195.616
	0.919677	4501	4396.48	0	4181.68	228.643			0.919677	3502	3631.88	0	1581.84	1875.26	87.6996	93.7103			0.919677	4452	4442.83	0	3554.81	674.203	31.5347	195.458
	0.920638	4364	4392.76	0	4178.12	228.458			0.920638	3561	3629.09	0	1580.49	1873.94	87.6352	93.6355			0.920638	4517	4439.18	0	3551.79	673.725	31.5119	195.3
	0.921599	4461	4389.06	0	4174.58	228.273			0.921599	3417	3626.31	0	1579.14	1872.63	87.5707	93.5605			0.921599	4426	4435.53	0	3548.78	673.251	31.4889	195.142
	0.92256	4405	4385.38	0	4171.05	228.087			0.92256	3435	3623.54	0	1577.8	1871.33	87.5063	93.4852			0.92256	4382	4431.9	0	3545.78	672.777	31.4657	194.983
	0.923521	4428	4381.72	0	4167.56	227.899			0.923521	3511	3620.77	0	1576.47	1870.02	87.4421	93.4094			0.923521	4350	4428.29	0	3542.8	672.304	31.4426	194.824
	0.924482	4339	4378.09	0	4164.09	227.712			0.924482	3489	3618.03	0	1575.15	1868.73	87.3778	93.3341			0.924482	4434	4424.7	0	3539.84	671.831	31.4195	194.664
	0.925443	4346	4374.46	0	4160.62	227.526			0.925443	3471	3615.31	0	1573.85	1867.44	87.3133	93.259			0.925443	4420	4421.13	0	3536.9	671.359	31.3964	194.505
	0.926404	4456	4370.84	0	4157.16	227.341			0.926404	3561	3612.6	0	1572.54	1866.16	87.2489	93.184			0.926404	4406	4417.57	0	3533.97	670.889	31.3733	194.346
	0.927365	4339	4367.23	0	4153.71	227.156			0.927365	3401	3609.9	0	1571.24	1864.89	87.1846	93.1094			0.927365	4521	4414.01	0	3531.03	670.422	31.3502	194.188
	0.928326	4501	4363.63	0	4150.26	226.97			0.928326	3340	3607.22	0	1569.95	1863.62	87.1206	93.0346			0.928326	4448	4410.46	0	3528.1	669.953	31.3272	194.03
	0.929287	4421	4360.04	0	4146.84	226.784			0.929287	3466	3604.55	0	1568.66	1862.37	87.057	92.9596			0.929287	4489	4406.92	0	3525.19	669.489	31.3042	193.871
	0.930248	4458	4356.47	0	4143.43	226.597			0.930248	3475	3601.9	0	1567.37	1861.13	86.9934	92.8844			0.930248	4300	4403.4	0	3522.29	669.027	31.2811	193.712
	0.931209	4292	4352.93	0	4140.05	226.411			0.931209	3423	3599.27	0	1566.1	1859.9	86.9298	92.8091			0.931209	4393	4399.91	0	3519.41	668.567	31.258	193.553
	0.93217	4260	4349.4	0	4136.68	226.225			0.93217	3532	3596.67	0	1564.84	1858.68	86.8662	92.7339			0.93217	4348	4396.44	0	3516.55	668.111	31.235	193.393
	0.933131	4347	4345.92	0	4133.36	226.039			0.933131	3364	3594.09	0	1563.59	1857.48	86.8026	92.6589			0.933131	4361	4392.98	0	3513.71	667.658	31.212	193.235
	0.934092	4424	4342.43	0	4130.04	225.853			0.934092	3492	3591.54	0	1562.35	1856.3	86.7392	92.5839			0.934092	4342	4389.56	0	3510.9	667.208	31.1892	193.076
	0.935053	4417	4338.94	0	4126.71	225.668			0.935053	3436	3588.99	0	1561.11	1855.13	86.676	92.5091			0.935053	4416	4386.14	0	3508.07	666.763	31.1665	192.918
	0.936014	4417	4335.42	0	4123.35	225.484			0.936014	3372	3586.46	0	1559.86	1853.97	86.6131	92.4343			0.936014	4348	4382.71	0	3505.25	666.321	31.1437	192.761
	0.936975	4366	4331.92	0	4120.01	225.299			0.936975	3468	3583.94	0	1558.6	1852.82	86.5504	92.3596			0.936975	4359	4379.27	0	3502.4	665.885	31.1209	192.603
	0.937936	4366	4328.42	0	4116.67	225.116			0.937936	3480	3581.44	0	1557.36	1851.7	86.4883	92.2851			0.937936	4352	4375.85	0	3499.56	665.454	31.0981	192.446
	0.938897	4244	4324.93	0	4113.33	224.934			0.938897	3436	3578.95	0	1556.11	1850.58	86.4265	92.211			0.938897	4360	4372.44	0	3496.73	665.029	31.0754	192.29
	0.939858	4313	4321.45	0	4110.01	224.753			0.939858	3406	3576.48	0	1554.86	1849.48	86.3643	92.1373			0.939858	4279	4369.04	0	3493.91	664.608	31.0527	192.135
	0.940819	4328	4317.99	0	4106.7	224.573			0.940819	3405	3574.03	0	1553.62	1848.39	86.3019	92.0641			0.940819	4391	4365.65	0	3491.09	664.192	31.0301	191.982
	0.94178	4335	4314.54	0	4103.4	224.394			0.94178	3454	3571.58	0	1552.39	1847.3	86.239	91.9909			0.94178	4370	4362.29	0	3488.29	663.781	31.0077	191.828
	0.942741	4431	4311.08	0	4100.1	224.215			0.942741	3438	3569.14	0	1551.16	1846.22	86.1764	91.9177			0.942741	4372	4358.94	0	3485.5	663.375	30.9854	191.675
	0.943702	4315	4307.62	0	4096.79	224.036			0.943702	3464	3566.7	0	1549.92	1845.14	86.1138	91.8447			0.943702	4324	4355.59	0	3482.7	662.976	30.9632	191.523
	0.944663	4259	4304.14	0	4093.46	223.859			0.944663	3414	3564.26	0	1548.68	1844.07	86.0513	91.7718			0.944663	4264	4352.22	0	3479.88	662.581	30.941	191.371
	0.945624	4333	4300.66	0	4090.14	223.683			0.945624	3377	3561.82	0	1547.43	1843	85.989	91.6994			0.945624	4237	4348.86	0	3477.06	662.189	30.9186	191.22
	0.946585	4319	4297.19	0	4086.82	223.507			0.946585	3356	3559.37	0	1546.19	1841.91	85.9268	91.6273			0.946585	4341	4345.5	0	3474.24	661.798	30.8961	191.07
	0.947546	4250	4293.73	0	4083.5	223.334			0.947546	3402	3556.92	0	1544.94	1840.83	85.8649	91.5559			0.947546	4324	4342.15	0	3471.42	661.41	30.8737	190.921
	0.948507	4356	4290.27	0	4080.19	223.161			0.948507	3430	3554.47	0	1543.7	1839.74	85.8026	91.4847			0.948507	4317	4338.81	0	3468.62	661.024	30.8513	190.773
	0.949468	4254	4286.82	0	4076.89	222.987			0.949468	3394	3552.02	0	1542.46	1838.65	85.74	91.4132			0.949468	4333	4335.47	0	3465.81	660.639	30.8289	190.625
	0.950429	4310	4283.37	0	4073.59	222.813			0.950429	3342	3549.56	0	1541.22	1837.55	85.6771	91.3415			0.950429	4332	4332.14	0	3463.01	660.256	30.8065	190.477
	0.95139	4252	4279.93	0	4070.3	222.639			0.95139	3338	3547.09	0	1539.99	1836.44	85.614	91.2697			0.95139	4323	4328.81	0	3460.21	659.867	30.7843	190.329
	0.952351	4330	4276.49	0	4067.01	222.464			0.952351	3390	3544.62	0	1538.75	1835.33	85.551	91.1975			0.952351	4266	4325.48	0	3457.42	659.479	30.7621	190.179
	0.953312	4180	4273.06	0	4063.73	222.29			0.953312	3374	3542.14	0	1537.52	1834.2	85.488	91.1259			0.953312	4390	4322.16	0	3454.63	659.091	30.7398	190.031
	0.954273	4333	4269.65	0	4060.46	222.118			0.954273	3370	3539.66	0	1536.29	1833.07	85.425	91.0545			0.954273	4289	4318.84	0	3451.85	658.701	30.7174	189.883
	0.955234	4273	4266.26	0	4057.22	221.945			0.955234	3459	3537.17	0	1535.07	1831.93	85.3622	90.9834			0.955234	4361	4315.54	0	3449.09	658.308	30.6949	189.736
	0.956195	4325	4262.9	0	4054	221.773			0.956195	3289	3534.69	0	1533.86	1830.78	85.2995	90.9123			0.956195	4462	4312.26	0	3446.34	657.912	30.6723	189.589
	0.957156	4338	4259.54	0	4050.8	221.6			0.957156	3423	3532.21	0	1532.66	1829.63	85.2368	90.841			0.957156	4272	4308.99	0	3443.62	657.512	30.6497	189.441
	0.958117	4360	4256.18	0	4047.59	221.426			0.958117	3403	3529.73	0	1531.46	1828.47	85.174	90.7696			0.958117	4443	4305.71	0	3440.9	657.11	30.6271	189.293
	0.959078	4341	4252.82	0	4044.38	221.253			0.959078	3379	3527.24	0	1530.26	1827.3	85.1113	90.6983			0.959078	4149	4302.43	0	3438.17	656.705	30.6046	189.145
	0.960039	4361	4249.47	0	4041.17	221.08			0.960039	3415	3524.76	0	1529.06	1826.14	85.0488	90.6272			0.960039	4146	4299.15	0	3435.45	656.296	30.5821	188.998
	0.961	4236	4246.12	0	4037.98	220.908			0.961	3381	3522.27	0	1527.86	1824.97	84.9867	90.5564			0.961	4232	4295.88	0	3432.73	655.885	30.5596	188.851
	0.961961	4328	4242.8	0	4034.8	220.736			0.961961	3433	3519.8	0	1526.68	1823.8	84.925	90.4859			0.961961	4248	4292.61	0	3430.02	655.473	30.5371	188.704
	0.962922	4410	4239.48	0	4031.62	220.565			0.962922	3315	3517.33	0	1525.49	1822.64	84.8634	90.4157			0.962922	4366	4289.36	0	3427.33	655.057	30.5146	188.557
	0.963883	4309	4236.19	0	4028.48	220.395			0.963883	3312	3514.87	0	1524.32	1821.47	84.8019	90.3458			0.963883	4268	4286.12	0	3424.65	654.641	30.4922	188.412
	0.964844	4307	4232.93	0	4025.37	220.225			0.964844	3266	3512.43	0	1523.15	1820.31	84.7404	90.2763			0.964844	4273	4282.89	0	3421.99	654.223	30.4698	188.266
	0.965805	4321	4229.66	0	4022.24	220.055			0.965805	3345	3509.99	0	1522	1819.15	84.6792	90.2071			0.965805	4282	4279.68	0	3419.34	653.805	30.4475	188.121
	0.966766	4298	4226.37	0	4019.1	219.888			0.966766	3237	3507.56	0	1520.84	1818	84.6182	90.1387			0.966766	4309	4276.46	0	3416.68	653.387	30.4254	187.978
	0.967727	4223	4223.05	0	4015.92	219.722			0.967727	3355	3505.12	0	1519.67	1816.85	84.5576	90.071			0.967727	4222	4273.23	0	3414.01	652.97	30.4033	187.835
	0.968688	4381	4219.74	0	4012.76	219.557			0.968688	3307	3502.67	0	1518.49	1815.69	84.4972	90.004			0.968688	4226	4269.97	0	3411.3	652.553	30.3813	187.695
	0.969649	4256	4216.43	0	4009.58	219.393			0.969649	3352	3500.23	0	1517.32	1814.55	84.4375	89.9374			0.969649	4174	4266.72	0	3408.61	652.136	30.3592	187.554
	0.97061	4192	4213.11	0	4006.4	219.23			0.97061	3327	3497.8	0	1516.14	1813.4	84.3785	89.8711			0.97061	4258	4263.47	0	3405.92	651.721	30.3373	187.415
	0.971571	4105	4209.8	0	4003.23	219.067			0.971571	3446	3495.37	0	1514.97	1812.26	84.3195	89.8052			0.971571	4263	4260.22	0	3403.22	651.307	30.3154	187.276
	0.972532	4313	4206.5	0	4000.06	218.906			0.972532	3293	3492.94	0	1513.79	1811.12	84.2603	89.7398			0.972532	4195	4256.98	0	3400.53	650.895	30.2937	187.137
	0.973493	4228	4203.21	0	3996.91	218.746			0.973493	3188	3490.52	0	1512.63	1809.98	84.201	89.6751			0.973493	4210	4253.75	0	3397.84	650.479	30.272	187
	0.974454	4263	4199.89	0	3993.73	218.587			0.974454	3325	3488.1	0	1511.46	1808.84	84.1415	89.611			0.974454	4192	4250.52	0	3395.16	650.069	30.2506	186.864
	0.975415	4180	4196.57	0	3990.53	218.43			0.975415	3255	3485.67	0	1510.28	1807.69	84.0823	89.5476			0.975415	4415	4247.27	0	3392.45	649.66	30.2294	186.73
	0.976376	4318	4193.22	0	3987.32	218.274			0.976376	3291	3483.22	0	1509.1	1806.54	84.0232	89.4845			0.976376	4253	4244.01	0	3389.73	649.25	30.2083	186.596
	0.977337	4312	4189.87	0	3984.1	218.117			0.977337	3327	3480.77	0	1507.91	1805.39	83.9643	89.4213			0.977337	4194	4240.74	0	3387	648.841	30.1871	186.463
	0.978298	4152	4186.52	0	3980.88	217.96			0.978298	3434	3478.31	0	1506.72	1804.23	83.9057	89.358			0.978298	4175	4237.47	0	3384.27	648.433	30.1659	186.328
	0.979259	4150	4183.18	0	3977.67	217.801			0.979259	3314	3475.85	0	1505.53	1803.06	83.8474	89.2944			0.979259	4295	4234.2	0	3381.54	648.024	30.1445	186.194
	0.98022	4216	4179.83	0	3974.46	217.643			0.98022	3227	3473.38	0	1504.34	1801.9	83.7892	89.2304			0.98022	4360	4230.93	0	3378.81	647.615	30.1233	186.058
	0.981181	4230	4176.49	0	3971.25	217.485			0.981181	3208	3470.91	0	1503.15	1800.73	83.7305	89.1667			0.981181	4217	4227.66	0	3376.08	647.203	30.1021	185.924
	0.982142	4211	4173.15	0	3968.04	217.327			0.982142	3377	3468.43	0	1501.96	1799.55	83.6716	89.103			0.982142	4160	4224.39	0	3373.36	646.79	30.081	185.789
	0.983103	4116	4169.81	0	3964.84	217.17			0.983103	3301	3465.95	0	1500.77	1798.37	83.6126	89.0393			0.983103	4250	4221.12	0	3370.64	646.375	30.06	185.654
	0.984064	4259	4166.48	0	3961.64	217.011			0.984064	3355	3463.47	0	1499.58	1797.18	83.5533	88.9751			0.984064	4209	4217.86	0	3367.92	645.958	30.0391	185.519
	0.985025	4225	4163.16	0	3958.45	216.85			0.985025	3313	3460.98	0	1498.39	1796	83.4942	88.9103			0.985025	4190	4214.59	0	3365.2	645.541	30.0183	185.382
	0.985986	4185	4159.85	0	3955.28	216.688			0.985986	3264	3458.5	0	1497.21	1794.81	83.4351	88.8447			0.985986	4293	4211.34	0	3362.5	645.122	29.9973	185.245
	0.986947	4108	4156.57	0	3952.13	216.525			0.986947	3288	3456.02	0	1496.03	1793.62	83.376	88.7786			0.986947	4115	4208.1	0	3359.82	644.701	29.9762	185.106
	0.987908	4128	4153.31	0	3949.02	216.361			0.987908	3263	3453.55	0	1494.87	1792.43	83.317	88.712			0.987908	4166	4204.88	0	3357.16	644.278	29.9551	184.966
	0.988869	4173	4150.06	0	3945.9	216.196			0.988869	3330	3451.08	0	1493.7	1791.24	83.258	88.6448			0.988869	4348	4201.68	0	3354.52	643.854	29.9338	184.825
	0.98983	4068	4146.8	0	3942.79	216.029			0.98983	3210	3448.62	0	1492.54	1790.06	83.1989	88.5772			0.98983	4194	4198.47	0	3351.88	643.429	29.9127	184.684
	0.990791	4096	4143.56	0	3939.69	215.862			0.990791	3302	3446.14	0	1491.37	1788.86	83.1398	88.5089			0.990791	4149	4195.27	0	3349.24	643.003	29.8915	184.541
	0.991752	4182	4140.32	0	3936.59	215.693			0.991752	3294	3443.68	0	1490.21	1787.68	83.0806	88.4402			0.991752	4190	4192.07	0	3346.61	642.577	29.8703	184.397
	0.992713	4015	4137.1	0	3933.52	215.524			0.992713	3389	3441.23	0	1489.05	1786.5	83.0217	88.3709			0.992713	4161	4188.88	0	3343.99	642.152	29.8492	184.253
	0.993674	4158	4133.91	0	3930.47	215.354			0.993674	3236	3438.78	0	1487.9	1785.32	82.9632	88.3012			0.993674	4143	4185.71	0	3341.39	641.726	29.8281	184.108
	0.994635	3973	4130.72	0	3927.43	215.183			0.994635	3133	3436.35	0	1486.76	1784.15	82.9047	88.2311			0.994635	4117	4182.57	0	3338.81	641.302	29.8069	183.962
	0.995596	4045	4127.58	0	3924.44	215.012			0.995596	3221	3433.92	0	1485.62	1782.98	82.8461	88.1607			0.995596	4079	4179.43	0	3336.25	640.873	29.7857	183.816
	0.996557	4238	4124.45	0	3921.46	214.84			0.996557	3274	3431.51	0	1484.49	1781.81	82.7875	88.0901			0.996557	4135	4176.33	0	3333.72	640.45	29.7645	183.67
	0.997518	4162	4121.32	0	3918.47	214.668			0.997518	3270	3429.09	0	1483.36	1780.64	82.729	88.0194			0.997518	4266	4173.23	0	3331.19	640.027	29.7434	183.523
	0.998479	4176	4118.17	0	3915.48	214.496			0.998479	3249	3426.67	0	1482.23	1779.47	82.6706	87.9486			0.998479	4201	4170.13	0	3328.65	639.605	29.7224	183.376
	0.99944	4114	4115	0	3912.46	214.324			0.99944	3137	3424.24	0	1481.09	1778.3	82.6124	87.8777			0.99944	4127	4167.01	0	3326.11	639.184	29.7015	183.229
	1.0004	4106	4111.85	0	3909.45	214.152			1.0004	3216	3421.81	0	1479.95	1777.13	82.5546	87.8068			1.0004	4149	4163.89	0	3323.54	638.764	29.6805	183.082
	1.00136	4160	4108.7	0	3906.45	213.98			1.00136	3148	3419.38	0	1478.81	1775.96	82.4969	87.7359			1.00136	4126	4160.78	0	3321	638.346	29.6595	182.935
	1.00232	4085	4105.56	0	3903.46	213.809			1.00232	3266	3416.94	0	1477.67	1774.77	82.4399	87.6652			1.00232	4247	4157.67	0	3318.45	637.926	29.6385	182.789
	1.00328	4142	4102.43	0	3900.47	213.638			1.00328	3203	3414.52	0	1476.53	1773.6	82.383	87.5947			1.00328	4185	4154.57	0	3315.92	637.507	29.6176	182.643
	1.00425	4121	4099.31	0	3897.51	213.468			1.00425	3190	3412.1	0	1475.4	1772.43	82.326	87.5244			1.00425	4115	4151.48	0	3313.39	637.087	29.5967	182.497
	1.00521	4179	4096.2	0	3894.53	213.298			1.00521	3258	3409.68	0	1474.27	1771.26	82.2687	87.4544			1.00521	4080	4148.4	0	3310.88	636.668	29.576	182.352
	1.00617	4065	4093.06	0	3891.54	213.129			1.00617	3256	3407.25	0	1473.13	1770.08	82.2111	87.3847			1.00617	4133	4145.31	0	3308.35	636.248	29.5553	182.207
	1.00713	4139	4089.92	0	3888.54	212.959			1.00713	3234	3404.83	0	1471.99	1768.91	82.1537	87.3154			1.00713	4172	4142.21	0	3305.81	635.824	29.5348	182.063
	1.00809	4159	4086.76	0	3885.54	212.791			1.00809	3280	3402.39	0	1470.85	1767.74	82.0964	87.2461			1.00809	4074	4139.1	0	3303.26	635.405	29.5145	181.919
	1.00905	4159	4083.61	0	3882.53	212.624			1.00905	3158	3399.96	0	1469.7	1766.56	82.0393	87.1775			1.00905	4107	4135.99	0	3300.71	634.986	29.4941	181.776
	1.01001	4273	4080.47	0	3879.53	212.458			1.01001	3152	3397.53	0	1468.56	1765.39	81.9825	87.1094			1.01001	4098	4132.88	0	3298.17	634.566	29.4735	181.634
	1.01097	4135	4077.33	0	3876.53	212.292			1.01097	3107	3395.11	0	1467.42	1764.23	81.9259	87.0416			1.01097	4159	4129.78	0	3295.63	634.145	29.4529	181.492
	1.01193	4035	4074.19	0	3873.53	212.126			1.01193	3149	3392.7	0	1466.28	1763.06	81.8694	86.9742			1.01193	4186	4126.68	0	3293.09	633.725	29.4324	181.351
	1.01289	4014	4071.06	0	3870.54	211.962			1.01289	3203	3390.28	0	1465.15	1761.89	81.8127	86.9073			1.01289	4065	4123.59	0	3290.55	633.305	29.4118	181.21
	1.01385	4085	4067.93	0	3867.56	211.798			1.01385	3035	3387.86	0	1464.01	1760.72	81.7557	86.8407			1.01385	3994	4120.5	0	3288.02	632.885	29.3914	181.07
	1.01482	3890	4064.81	0	3864.57	211.634			1.01482	3170	3385.45	0	1462.88	1759.55	81.6985	86.7745			1.01482	4195	4117.41	0	3285.49	632.465	29.371	180.93
	1.01578	4189	4061.69	0	3861.59	211.471			1.01578	3078	3383.05	0	1461.75	1758.39	81.6412	86.7087			1.01578	4075	4114.33	0	3282.96	632.046	29.3507	180.791
	1.01674	3997	4058.59	0	3858.63	211.309			1.01674	3107	3380.65	0	1460.63	1757.22	81.5841	86.6433			1.01674	4067	4111.26	0	3280.44	631.628	29.3305	180.652
	1.0177	3859	4055.51	0	3855.69	211.147			1.0177	3171	3378.26	0	1459.51	1756.06	81.5271	86.5783			1.0177	4031	4108.2	0	3277.94	631.21	29.3102	180.514
	1.01866	3959	4052.46	0	3852.77	210.986			1.01866	3084	3375.88	0	1458.41	1754.89	81.47	86.5135			1.01866	4068	4105.17	0	3275.46	630.79	29.2898	180.376
	1.01962	4048	4049.41	0	3849.86	210.825			1.01962	3246	3373.5	0	1457.31	1753.72	81.4132	86.4492			1.01962	4065	4102.15	0	3273	630.372	29.2693	180.238
	1.02058	4100	4046.36	0	3846.95	210.665			1.02058	3093	3371.12	0	1456.22	1752.55	81.3564	86.3851			1.02058	4056	4099.13	0	3270.54	629.955	29.2488	180.101
	1.02154	3898	4043.31	0	3844.03	210.505			1.02154	3121	3368.74	0	1455.12	1751.37	81.2997	86.3213			1.02154	3985	4096.11	0	3268.07	629.538	29.2283	179.965
	1.0225	4186	4040.27	0	3841.13	210.345			1.0225	3048	3366.36	0	1454.03	1750.19	81.2429	86.2578			1.0225	4072	4093.1	0	3265.61	629.121	29.2079	179.828
	1.02347	3975	4037.24	0	3838.24	210.186			1.02347	3115	3363.98	0	1452.95	1749	81.1863	86.1945			1.02347	4086	4090.1	0	3263.16	628.703	29.1874	179.692
	1.02443	4054	4034.24	0	3835.37	210.028			1.02443	3080	3361.59	0	1451.87	1747.8	81.1299	86.1314			1.02443	4109	4087.1	0	3260.72	628.283	29.1671	179.557
	1.02539	4027	4031.26	0	3832.53	209.87			1.02539	3133	3359.21	0	1450.8	1746.6	81.0739	86.0686			1.02539	4124	4084.13	0	3258.3	627.863	29.1467	179.422
	1.02635	4090	4028.28	0	3829.69	209.712			1.02635	3082	3356.83	0	1449.74	1745.39	81.018	86.0059			1.02635	4078	4081.16	0	3255.89	627.441	29.1264	179.287
	1.02731	3975	4025.34	0	3826.88	209.555			1.02731	3060	3354.46	0	1448.69	1744.17	80.9621	85.9434			1.02731	4172	4078.22	0	3253.51	627.018	29.106	179.152
	1.02827	4038	4022.38	0	3824.06	209.398			1.02827	3106	3352.08	0	1447.64	1742.95	80.9062	85.881			1.02827	4084	4075.29	0	3251.13	626.594	29.0858	179.018
	1.02923	4038	4019.41	0	3821.22	209.241			1.02923	3070	3349.68	0	1446.59	1741.72	80.8504	85.8187			1.02923	3999	4072.33	0	3248.73	626.163	29.0656	178.884
	1.03019	4151	4016.41	0	3818.36	209.085			1.03019	3095	3347.27	0	1445.53	1740.47	80.7948	85.7565			1.03019	3864	4069.36	0	3246.33	625.734	29.0455	178.751
	1.03115	4122	4013.43	0	3815.51	208.929			1.03115	3076	3344.84	0	1444.46	1739.21	80.7395	85.6943			1.03115	4112	4066.37	0	3243.9	625.302	29.0254	178.617
	1.03211	3955	4010.45	0	3812.66	208.773			1.03211	3084	3342.4	0	1443.4	1737.94	80.6845	85.6322			1.03211	4041	4063.39	0	3241.49	624.868	29.0054	178.484
	1.03307	3963	4007.47	0	3809.81	208.618			1.03307	3012	3339.94	0	1442.34	1736.64	80.6298	85.5701			1.03307	4036	4060.4	0	3239.07	624.43	28.9854	178.351
	1.03404	4005	4004.5	0	3806.97	208.462			1.03404	3062	3337.46	0	1441.28	1735.33	80.5756	85.508			1.03404	4047	4057.42	0	3236.66	623.988	28.9654	178.218
	1.035	3922	4001.54	0	3804.15	208.308			1.035	2970	3334.96	0	1440.23	1733.99	80.5214	85.4455			1.035	4016	4054.44	0	3234.26	623.543	28.9455	178.084
	1.03596	3979	3998.57	0	3801.31	208.153			1.03596	3114	3332.43	0	1439.18	1732.61	80.467	85.3835			1.03596	4001	4051.46	0	3231.86	623.092	28.9256	177.952
	1.03692	3929	3995.59	0	3798.46	207.999			1.03692	3018	3329.85	0	1438.12	1731.21	80.4121	85.3214			1.03692	4003	4048.46	0	3229.45	622.637	28.9059	177.82
	1.03788	4090	3992.59	0	3795.6	207.845			1.03788	2935	3327.23	0	1437.05	1729.75	80.3575	85.2592			1.03788	3996	4045.44	0	3227.02	622.176	28.8863	177.687
	1.03884	4014	3989.59	0	3792.72	207.691			1.03884	2986	3324.54	0	1435.98	1728.24	80.3028	85.1971			1.03884	4003	4042.41	0	3224.58	621.707	28.8668	177.555
	1.0398	3997	3986.59	0	3789.85	207.538			1.0398	2975	3321.78	0	1434.91	1726.66	80.2482	85.1349			1.0398	3918	4039.36	0	3222.14	621.228	28.8474	177.423
	1.04076	4060	3983.59	0	3786.99	207.385			1.04076	3004	3318.94	0	1433.84	1725	80.1939	85.0727			1.04076	4054	4036.3	0	3219.7	620.739	28.828	177.291
	1.04172	4043	3980.6	0	3784.12	207.232			1.04172	2973	3316	0	1432.76	1723.24	80.1398	85.0103			1.04172	4077	4033.23	0	3217.26	620.237	28.8084	177.159
	1.04268	4052	3977.61	0	3781.26	207.079			1.04268	2930	3312.94	0	1431.69	1721.35	80.0857	84.9481			1.04268	3990	4030.14	0	3214.82	619.72	28.7888	177.027
	1.04365	4087	3974.62	0	3778.4	206.927			1.04365	2953	3309.73	0	1430.62	1719.32	80.0316	84.8854			1.04365	3966	4027.04	0	3212.38	619.183	28.7692	176.895
	1.04461	3991	3971.64	0	3775.55	206.774			1.04461	2932	3306.33	0	1429.55	1717.09	79.9772	84.823			1.04461	4041	4023.91	0	3209.95	618.623	28.7496	176.763
	1.04557	3919	3968.66	0	3772.7	206.622			1.04557	2988	3302.72	0	1428.48	1714.66	79.9226	84.7605			1.04557	3965	4020.76	0	3207.51	618.034	28.7301	176.631
	1.04653	4008	3965.69	0	3769.86	206.471			1.04653	2952	3298.86	0	1427.41	1711.98	79.8677	84.698			1.04653	4033	4017.57	0	3205.08	617.41	28.7107	176.499
	1.04749	3953	3962.74	0	3767.04	206.319			1.04749	2984	3294.69	0	1426.35	1708.98	79.8129	84.6356			1.04749	4083	4014.36	0	3202.66	616.744	28.6913	176.366
	1.04845	3875	3959.81	0	3764.24	206.168			1.04845	2884	3290.15	0	1425.29	1705.6	79.7582	84.573			1.04845	3897	4011.11	0	3200.25	616.027	28.672	176.234
	1.04941	4058	3956.91	0	3761.46	206.017			1.04941	2891	3285.19	0	1424.24	1701.79	79.7035	84.5106			1.04941	3912	4007.81	0	3197.87	615.244	28.6525	176.101
	1.05037	3891	3954.01	0	3758.69	205.867			1.05037	2893	3279.7	0	1423.19	1697.46	79.6489	84.4481			1.05037	3914	4004.45	0	3195.5	614.391	28.633	175.968
	1.05133	3896	3951.11	0	3755.92	205.717			1.05133	2917	3273.61	0	1422.15	1692.53	79.5944	84.3857			1.05133	3987	4001	0	3193.12	613.449	28.6133	175.835
	1.05229	3992	3948.21	0	3753.15	205.567			1.05229	2934	3266.81	0	1421.1	1686.88	79.5399	84.3233			1.05229	3976	3997.45	0	3190.74	612.398	28.5937	175.702
	1.05326	3911	3945.33	0	3750.4	205.418			1.05326	2889	3259.2	0	1420.05	1680.42	79.4855	84.2609			1.05326	3879	3993.77	0	3188.38	611.22	28.5741	175.569
	1.05422	4079	3942.46	0	3747.66	205.268			1.05422	2847	3250.65	0	1419.01	1673.02	79.4311	84.1985			1.05422	3926	3989.95	0	3186.02	609.889	28.5545	175.436
	1.05518	4025	3939.62	0	3744.94	205.119			1.05518	2894	3241.04	0	1417.98	1664.55	79.3769	84.1362			1.05518	3905	3985.96	0	3183.68	608.378	28.5349	175.302
	1.05614	3834	3936.78	0	3742.23	204.971			1.05614	2806	3230.23	0	1416.95	1654.86	79.3232	84.074			1.05614	3834	3981.79	0	3181.36	606.656	28.5154	175.168
	1.0571	4024	3933.99	0	3739.57	204.822			1.0571	2733	3218.06	0	1415.93	1643.82	79.2696	84.0117			1.0571	4001	3977.38	0	3179.04	604.689	28.4959	175.035
	1.05806	3908	3931.2	0	3736.9	204.674			1.05806	2709	3204.39	0	1414.92	1631.27	79.216	83.9494			1.05806	3955	3972.71	0	3176.76	602.437	28.4764	174.9
	1.05902	3907	3928.39	0	3734.22	204.526			1.05902	2784	3189.05	0	1413.9	1617.05	79.1624	83.8872			1.05902	3895	3967.7	0	3174.46	599.857	28.4569	174.766
	1.05998	4032	3925.55	0	3731.51	204.379			1.05998	2736	3171.87	0	1412.88	1601.01	79.109	83.8249			1.05998	3871	3962.31	0	3172.16	596.905	28.4375	174.632
	1.06094	3865	3922.73	0	3728.82	204.232			1.06094	2678	3152.72	0	1411.85	1582.99	79.0558	83.7626			1.06094	3764	3956.48	0	3169.83	593.529	28.4182	174.498
	1.0619	3980	3919.91	0	3726.12	204.085			1.0619	2661	3131.44	0	1410.82	1562.84	79.0029	83.7003			1.0619	3873	3950.18	0	3167.52	589.677	28.399	174.365
	1.06287	3957	3917.09	0	3723.42	203.938			1.06287	2538	3107.9	0	1409.79	1540.44	78.9504	83.638			1.06287	3829	3943.35	0	3165.21	585.295	28.3798	174.231
	1.06383	4010	3914.27	0	3720.73	203.791			1.06383	2749	3081.98	0	1408.76	1515.65	78.898	83.5756			1.06383	3869	3935.95	0	3162.9	580.327	28.3606	174.098
	1.06479	3721	3911.47	0	3718.05	203.644			1.06479	2566	3053.59	0	1407.74	1488.39	78.8463	83.5132			1.06479	3905	3927.91	0	3160.6	574.717	28.3414	173.965
	1.06575	3830	3908.67	0	3715.38	203.498			1.06575	2551	3022.64	0	1406.72	1458.56	78.7947	83.4507			1.06575	3668	3919.18	0	3158.32	568.41	28.3224	173.833
	1.06671	3916	3905.85	0	3712.69	203.351			1.06671	2594	2989.09	0	1405.7	1426.14	78.743	83.3882			1.06671	3737	3909.7	0	3156.02	561.352	28.3034	173.702
	1.06767	4065	3903.02	0	3709.98	203.204			1.06767	2587	2952.91	0	1404.66	1391.09	78.6908	83.3256			1.06767	3816	3899.41	0	3153.72	553.494	28.2845	173.571
	1.06863	3958	3900.18	0	3707.26	203.057			1.06863	2445	2914.13	0	1403.63	1353.44	78.6389	83.2631			1.06863	3791	3888.27	0	3151.4	544.792	28.2658	173.442
	1.06959	3862	3897.33	0	3704.54	202.91			1.06959	2460	2872.79	0	1402.59	1313.25	78.587	83.2004			1.06959	3715	3876.24	0	3149.09	535.209	28.2472	173.313
	1.07055	3883	3894.49	0	3701.83	202.763			1.07055	2433	2829	0	1401.56	1270.59	78.5351	83.1374			1.07055	3883	3863.3	0	3146.77	524.711	28.2287	173.185
	1.07151	3935	3891.65	0	3699.11	202.616			1.07151	2396	2782.89	0	1400.53	1225.62	78.4835	83.0747			1.07151	3723	3849.45	0	3144.47	513.287	28.2102	173.059
	1.07248	3832	3888.81	0	3696.4	202.468			1.07248	2374	2734.63	0	1399.5	1178.49	78.4321	83.0121			1.07248	3743	3834.66	0	3142.16	500.925	28.1915	172.934
	1.07344	3834	3885.98	0	3693.69	202.32			1.07344	2367	2684.43	0	1398.47	1129.43	78.3809	82.9495			1.07344	3681	3818.94	0	3139.86	487.627	28.1729	172.811
	1.0744	3885	3883.14	0	3690.98	202.172			1.0744	2255	2632.54	0	1397.44	1078.67	78.3295	82.8871			1.0744	3637	3802.31	0	3137.57	473.411	28.1543	172.689
	1.07536	3923	3880.31	0	3688.28	202.023			1.07536	2318	2579.24	0	1396.42	1026.49	78.278	82.8248			1.07536	3770	3784.8	0	3135.28	458.307	28.1358	172.568
	1.07632	3948	3877.49	0	3685.58	201.874			1.07632	2233	2524.82	0	1395.4	973.202	78.2262	82.7627			1.07632	3624	3766.45	0	3132.99	442.361	28.1172	172.449
	1.07728	3806	3874.67	0	3682.89	201.725			1.07728	2195	2469.63	0	1394.38	919.123	78.1741	82.7009			1.07728	3670	3747.33	0	3130.72	425.631	28.0988	172.331
	1.07824	3827	3871.88	0	3680.23	201.575			1.07824	2159	2413.99	0	1393.38	864.596	78.1222	82.6395			1.07824	3456	3727.52	0	3128.46	408.19	28.0805	172.215
	1.0792	3799	3869.12	0	3677.59	201.425			1.0792	2086	2358.27	0	1392.38	809.973	78.0702	82.5785			1.0792	3572	3707.11	0	3126.23	390.123	28.0621	172.1
	1.08016	3895	3866.35	0	3674.96	201.274			1.08016	2141	2302.81	0	1391.39	755.606	78.0182	82.5178			1.08016	3703	3686.18	0	3124.01	371.527	28.0436	171.987
	1.08112	3896	3863.58	0	3672.32	201.124			1.08112	1951	2247.96	0	1390.4	701.844	77.9663	82.4578			1.08112	3452	3664.83	0	3121.79	352.51	28.0251	171.874
	1.08209	3872	3860.82	0	3669.68	200.973			1.08209	1970	2194.05	0	1389.42	649.022	77.9144	82.3982			1.08209	3623	3643.18	0	3119.58	333.186	28.0065	171.762
	1.08305	3977	3858.06	0	3667.06	200.822			1.08305	1985	2141.41	0	1388.44	597.461	77.8626	82.3392			1.08305	3571	3621.35	0	3117.37	313.676	27.9878	171.651
	1.08401	3763	3855.32	0	3664.45	200.671			1.08401	1909	2090.32	0	1387.46	547.456	77.8107	82.2809			1.08401	3567	3599.48	0	3115.17	294.107	27.9692	171.539
	1.08497	3785	3852.6	0	3661.86	200.521			1.08497	1857	2041.06	0	1386.49	499.262	77.7588	82.2234			1.08497	3450	3577.68	0	3112.99	274.603	27.9506	171.43
	1.08593	3872	3849.9	0	3659.29	200.37			1.08593	1929	1993.88	0	1385.53	453.14	77.7071	82.1664			1.08593	3549	3556.1	0	3110.83	255.291	27.932	171.32
	1.08689	3867	3847.23	0	3656.75	200.22			1.08689	1849	1948.97	0	1384.59	409.274	77.6557	82.1102			1.08689	3537	3534.85	0	3108.69	236.292	27.9134	171.212
	1.08785	3882	3844.57	0	3654.21	200.071			1.08785	1780	1906.48	0	1383.65	367.82	77.6044	82.0547			1.08785	3504	3514.05	0	3106.56	217.722	27.8948	171.102
	1.08881	3811	3841.88	0	3651.66	199.922			1.08881	1768	1866.53	0	1382.71	328.906	77.5529	81.9998			1.08881	3409	3493.77	0	3104.43	199.689	27.8762	170.992
	1.08977	3877	3839.19	0	3649.1	199.774			1.08977	1791	1829.19	0	1381.76	292.611	77.5015	81.9457			1.08977	3506	3474.12	0	3102.29	182.29	27.8577	170.882
	1.09074	3869	3836.48	0	3646.51	199.626			1.09074	1690	1794.5	0	1380.8	258.976	77.4501	81.8923			1.09074	3403	3455.16	0	3100.12	165.608	27.8391	170.771
	1.0917	3935	3833.79	0	3643.94	199.481			1.0917	1751	1762.49	0	1379.85	228.01	77.3989	81.8397			1.0917	3410	3437.01	0	3097.97	149.726	27.8207	170.659
	1.09266	3788	3831.1	0	3641.37	199.336			1.09266	1701	1733.12	0	1378.9	199.687	77.3479	81.7874			1.09266	3416	3419.71	0	3095.81	134.697	27.8023	170.547
	1.09362	3732	3828.41	0	3638.81	199.193			1.09362	1573	1706.34	0	1377.95	173.948	77.2972	81.7352			1.09362	3448	3403.33	0	3093.66	120.571	27.7839	170.436
	1.09458	3803	3825.75	0	3636.27	199.051			1.09458	1629	1682.06	0	1377	150.709	77.2466	81.6835			1.09458	3362	3387.88	0	3091.52	107.377	27.7655	170.323
	1.09554	3820	3823.09	0	3633.73	198.911			1.09554	1586	1660.19	0	1376.06	129.865	77.1965	81.6318			1.09554	3370	3373.39	0	3089.38	95.1348	27.747	170.209
	1.0965	3788	3820.41	0	3631.17	198.773			1.0965	1508	1640.57	0	1375.12	111.289	77.1463	81.5806			1.0965	3281	3359.84	0	3087.24	83.8491	27.7287	170.095
	1.09746	3775	3817.73	0	3628.61	198.636			1.09746	1556	1623.08	0	1374.16	94.8423	77.0959	81.5298			1.09746	3382	3347.24	0	3085.08	73.5126	27.7104	169.98
	1.09842	3894	3815.04	0	3626.03	198.501			1.09842	1515	1607.57	0	1373.21	80.3755	77.0453	81.4792			1.09842	3305	3335.55	0	3082.92	64.1069	27.6922	169.865
	1.09938	3761	3812.36	0	3623.46	198.367			1.09938	1506	1593.87	0	1372.25	67.7328	76.9945	81.4283			1.09938	3420	3324.77	0	3080.75	55.6038	27.6741	169.749
	1.10035	3767	3809.69	0	3620.91	198.235			1.10035	1456	1581.85	0	1371.29	56.756	76.9438	81.377			1.10035	3346	3314.85	0	3078.59	47.9665	27.6561	169.634
	1.10131	3706	3807.03	0	3618.35	198.106			1.10131	1483	1571.33	0	1370.34	47.2874	76.8932	81.3255			1.10131	3319	3305.77	0	3076.43	41.1515	27.6381	169.518
	1.10227	3783	3804.37	0	3615.81	197.977			1.10227	1405	1562.17	0	1369.39	39.1729	76.8429	81.2735			1.10227	3342	3297.45	0	3074.28	35.1097	27.6201	169.402
	1.10323	3699	3801.73	0	3613.28	197.85			1.10323	1424	1554.22	0	1368.43	32.264	76.7927	81.2213			1.10323	3300	3289.87	0	3072.13	29.7881	27.602	169.287
	1.10419	3830	3799.11	0	3610.75	197.723			1.10419	1400	1547.33	0	1367.49	26.4198	76.7425	81.169			1.10419	3312	3282.96	0	3069.99	25.1313	27.5838	169.171
	1.10515	3778	3796.49	0	3608.24	197.596			1.10515	1395	1541.38	0	1366.54	21.5083	76.6922	81.1166			1.10515	3235	3276.66	0	3067.86	21.0828	27.5656	169.057
	1.10611	3796	3793.89	0	3605.75	197.471			1.10611	1419	1536.24	0	1365.6	17.4076	76.6417	81.0636			1.10611	3305	3270.93	0	3065.73	17.586	27.5475	168.942
	1.10707	3858	3791.31	0	3603.28	197.346			1.10707	1365	1531.81	0	1364.66	14.0059	76.591	81.0101			1.10707	3364	3265.71	0	3063.63	14.5853	27.5295	168.828
	1.10803	3833	3788.77	0	3600.84	197.223			1.10803	1375	1527.98	0	1363.74	11.1925	76.5402	80.9563			1.10803	3254	3260.96	0	3061.54	12.027	27.5115	168.713
	1.10899	3809	3786.26	0	3598.44	197.099			1.10899	1335	1524.68	0	1362.82	8.89958	76.4894	80.9021			1.10899	3295	3256.62	0	3059.49	9.86009	27.4935	168.599
	1.10996	3862	3783.77	0	3596.05	196.975			1.10996	1390	1521.81	0	1361.91	7.03404	76.4386	80.8477			1.10996	3325	3252.65	0	3057.46	8.03662	27.4755	168.485
	1.11092	3692	3781.28	0	3593.67	196.85			1.11092	1370	1519.3	0	1361.01	5.52665	76.3879	80.7933			1.11092	3395	3248.98	0	3055.43	6.51212	27.4574	168.371
	1.11188	3863	3778.8	0	3591.3	196.724			1.11188	1335	1517.09	0	1360.11	4.31613	76.3373	80.7386			1.11188	3264	3245.58	0	3053.41	5.24585	27.4393	168.259
	1.11284	3739	3776.35	0	3588.96	196.597			1.11284	1423	1515.13	0	1359.21	3.35066	76.2868	80.6837			1.11284	3305	3242.41	0	3051.4	4.19713	27.4211	168.146
	1.1138	3758	3773.91	0	3586.63	196.47			1.1138	1404	1513.38	0	1358.32	2.58549	76.2364	80.6288			1.1138	3356	3239.45	0	3049.41	3.34131	27.4029	168.033
	1.11476	3760	3771.51	0	3584.34	196.343			1.11476	1404	1511.79	0	1357.45	1.97206	76.186	80.574			1.11476	3246	3236.67	0	3047.44	2.64421	27.3847	167.919
	1.11572	3764	3769.13	0	3582.08	196.215			1.11572	1378	1510.36	0	1356.58	1.50303	76.1359	80.5193			1.11572	3281	3234.05	0	3045.5	2.08	27.3665	167.805
	1.11668	3744	3766.79	0	3579.84	196.086			1.11668	1353	1509.05	0	1355.73	1.13859	76.0861	80.4648			1.11668	3349	3231.56	0	3043.59	1.62639	27.3484	167.691
	1.11764	3792	3764.45	0	3577.62	195.956			1.11764	1373	1507.82	0	1354.88	0.85726	76.0364	80.4105			1.11764	3127	3229.19	0	3041.69	1.26413	27.3303	167.577
	1.1186	3816	3762.09	0	3575.38	195.825			1.1186	1385	1506.66	0	1354.03	0.64151	75.9868	80.356			1.1186	3165	3226.88	0	3039.79	0.97665	27.3122	167.463
	1.11957	3719	3759.73	0	3573.13	195.694			1.11957	1332	1505.54	0	1353.17	0.47712	75.9373	80.3015			1.11957	3277	3224.61	0	3037.87	0.74588	27.2942	167.349
	1.12053	3733	3757.34	0	3570.85	195.562			1.12053	1384	1504.46	0	1352.31	0.35268	75.8878	80.2473			1.12053	3186	3222.38	0	3035.93	0.56918	27.2762	167.234
	1.12149	3869	3754.95	0	3568.59	195.429			1.12149	1369	1503.41	0	1351.45	0.25909	75.8386	80.193			1.12149	3306	3220.2	0	3034	0.43171	27.2583	167.118
	1.12245	3689	3752.57	0	3566.32	195.297			1.12245	1433	1502.39	0	1350.59	0.18917	75.7897	80.1392			1.12245	3257	3218.04	0	3032.07	0.32544	27.2405	167.003
	1.12341	3734	3750.18	0	3564.04	195.164			1.12341	1371	1501.38	0	1349.73	0.13726	75.7409	80.0858			1.12341	3279	3215.91	0	3030.13	0.24384	27.2228	166.887
	1.12437	3786	3747.79	0	3561.77	195.031			1.12437	1345	1500.39	0	1348.87	0.09898	75.6927	80.0323			1.12437	3227	3213.79	0	3028.2	0.18158	27.205	166.772
	1.12533	3779	3745.39	0	3559.48	194.898			1.12533	1350	1499.4	0	1348.01	0.07094	75.6449	79.9786			1.12533	3295	3211.68	0	3026.26	0.13439	27.1873	166.656
	1.12629	3746	3742.95	0	3557.16	194.766			1.12629	1351	1498.42	0	1347.13	0.05052	75.597	79.9247			1.12629	3321	3209.57	0	3024.29	0.09885	27.1696	166.541
	1.12725	3735	3740.48	0	3554.8	194.635			1.12725	1311	1497.43	0	1346.25	0.03576	75.5491	79.8707			1.12725	3189	3207.43	0	3022.3	0.07226	27.1521	166.425
	1.12821	3734	3737.98	0	3552.41	194.503			1.12821	1318	1496.43	0	1345.35	0.02515	75.501	79.8167			1.12821	3199	3205.27	0	3020.27	0.0525	27.1346	166.31
	1.12918	3712	3735.45	0	3550	194.371			1.12918	1321	1495.42	0	1344.45	0.01758	75.4526	79.7629			1.12918	3099	3203.1	0	3018.23	0.03791	27.1173	166.196
	1.13014	3634	3732.91	0	3547.57	194.239			1.13014	1338	1494.42	0	1343.54	0.01221	75.4045	79.7092			1.13014	3255	3200.92	0	3016.17	0.0272	27.1001	166.082
	1.1311	3664	3730.33	0	3545.11	194.108			1.1311	1351	1493.4	0	1342.62	0.00843	75.3564	79.6553			1.1311	3329	3198.72	0	3014.09	0.0194	27.083	165.969
	1.13206	3734	3727.74	0	3542.62	193.977			1.13206	1317	1492.38	0	1341.7	0.00556	75.3086	79.6012			1.13206	3321	3196.49	0	3011.98	0.01375	27.0658	165.856
	1.13302	3737	3725.12	0	3540.11	193.847			1.13302	1373	1491.35	0	1340.76	0.0038	75.261	79.5469			1.13302	3288	3194.25	0	3009.85	0.00968	27.0486	165.743
	1.13398	3689	3722.47	0	3537.57	193.717			1.13398	1322	1490.31	0	1339.82	0.00258	75.2133	79.4926			1.13398	3220	3191.99	0	3007.7	0.00678	27.0313	165.631
	1.13494	3682	3719.81	0	3535.01	193.586			1.13494	1331	1489.27	0	1338.87	0.00174	75.1655	79.4383			1.13494	3071	3189.72	0	3005.54	0.00471	27.0141	165.519
	1.1359	3803	3717.12	0	3532.44	193.455			1.1359	1329	1488.22	0	1337.91	0.00116	75.1175	79.3842			1.1359	3253	3187.42	0	3003.35	0.00326	26.9968	165.408
	1.13686	3781	3714.42	0	3529.84	193.323			1.13686	1350	1487.16	0	1336.95	0.00077533	75.0693	79.33			1.13686	3252	3185.12	0	3001.16	0.00215	26.9797	165.298
	1.13782	3656	3711.7	0	3527.24	193.19			1.13782	1285	1486.1	0	1335.98	0.000512939	75.021	79.276			1.13782	3248	3182.8	0	2998.95	0.00147	26.9626	165.189
	1.13879	3659	3708.97	0	3524.62	193.058			1.13879	1287	1485.04	0	1335.01	0	74.9725	79.222			1.13879	3242	3180.48	0	2996.72	0.00099914	26.9455	165.079
	1.13975	3697	3706.24	0	3521.99	192.924			1.13975	1316	1483.97	0	1334.03	0	74.9242	79.1683			1.13975	3115	3178.14	0	2994.5	0.000674663	26.9284	164.97
	1.14071	3661	3703.5	0	3519.36	192.791			1.14071	1291	1482.9	0	1333.05	0	74.8758	79.1149			1.14071	3141	3175.8	0	2992.26	0.000452664	26.9112	164.86
	1.14167	3661	3700.75	0	3516.73	192.655			1.14167	1328	1481.83	0	1332.07	0	74.8274	79.0619			1.14167	3299	3173.46	0	2990.03	0.000301781	26.894	164.75
	1.14263	3689	3698.01	0	3514.1	192.519			1.14263	1376	1480.76	0	1331.1	0	74.7792	79.0091			1.14263	3169	3171.12	0	2987.79	0.00019991	26.8767	164.641
	1.14359	3657	3695.26	0	3511.47	192.381			1.14359	1317	1479.7	0	1330.12	0	74.7309	78.9562			1.14359	3301	3168.78	0	2985.55	0	26.8593	164.533
	1.14455	3723	3692.52	0	3508.84	192.242			1.14455	1274	1478.63	0	1329.14	0	74.6827	78.9036			1.14455	3151	3166.45	0	2983.32	0	26.842	164.425
	1.14551	3603	3689.79	0	3506.23	192.102			1.14551	1271	1477.56	0	1328.16	0	74.6346	78.8509			1.14551	3236	3164.12	0	2981.09	0	26.8247	164.317
	1.14647	3758	3687.06	0	3503.62	191.96			1.14647	1287	1476.5	0	1327.19	0	74.5868	78.7988			1.14647	3168	3161.79	0	2978.87	0	26.8074	164.209
	1.14743	3787	3684.34	0	3501.02	191.817			1.14743	1380	1475.44	0	1326.22	0	74.539	78.747			1.14743	3162	3159.48	0	2976.66	0	26.7901	164.102
	1.1484	3684	3681.62	0	3498.42	191.673			1.1484	1389	1474.39	0	1325.25	0	74.4912	78.6955			1.1484	3268	3157.18	0	2974.46	0	26.7728	163.996
	1.14936	3672	3678.93	0	3495.85	191.527			1.14936	1330	1473.33	0	1324.29	0	74.4434	78.644			1.14936	3183	3154.87	0	2972.25	0	26.7555	163.89
	1.15032	3706	3676.24	0	3493.29	191.38			1.15032	1327	1472.28	0	1323.33	0	74.3957	78.5922			1.15032	3135	3152.59	0	2970.08	0	26.7383	163.786
	1.15128	3640	3673.57	0	3490.74	191.231			1.15128	1262	1471.24	0	1322.37	0	74.3481	78.5403			1.15128	3191	3150.33	0	2967.91	0	26.7211	163.683
	1.15224	3643	3670.92	0	3488.22	191.081			1.15224	1348	1470.2	0	1321.42	0	74.3009	78.4883			1.15224	3157	3148.07	0	2965.75	0	26.704	163.58
	1.1532	3652	3668.27	0	3485.7	190.929			1.1532	1353	1469.16	0	1320.48	0	74.2537	78.4359			1.1532	3193	3145.83	0	2963.61	0	26.6869	163.48
	1.15416	3640	3665.63	0	3483.2	190.775			1.15416	1303	1468.13	0	1319.54	0	74.2071	78.384			1.15416	3233	3143.61	0	2961.48	0	26.6698	163.381
	1.15512	3747	3663.01	0	3480.71	190.618			1.15512	1268	1467.11	0	1318.6	0	74.1606	78.3322			1.15512	3197	3141.39	0	2959.36	0	26.6527	163.284
	1.15608	3696	3660.4	0	3478.23	190.459			1.15608	1307	1466.09	0	1317.67	0	74.114	78.2801			1.15608	3125	3139.19	0	2957.25	0	26.6356	163.189
	1.15704	3688	3657.8	0	3475.77	190.299			1.15704	1329	1465.07	0	1316.74	0	74.0673	78.2278			1.15704	3060	3137.01	0	2955.16	0	26.6187	163.095
	1.15801	3661	3655.21	0	3473.32	190.136			1.15801	1235	1464.05	0	1315.81	0	74.0203	78.1752			1.15801	3151	3134.83	0	2953.07	0	26.6017	163.003
	1.15897	3624	3652.62	0	3470.88	189.971			1.15897	1322	1463.04	0	1314.89	0	73.9734	78.1226			1.15897	3116	3132.67	0	2951	0	26.585	162.913
	1.15993	3582	3650.05	0	3468.46	189.802			1.15993	1356	1462.03	0	1313.97	0	73.9266	78.07			1.15993	3103	3130.52	0	2948.93	0	26.5684	162.824
	1.16089	3627	3647.48	0	3466.04	189.631			1.16089	1266	1461.03	0	1313.06	0	73.8798	78.0173			1.16089	3134	3128.38	0	2946.87	0	26.5517	162.738
	1.16185	3595	3644.92	0	3463.63	189.456			1.16185	1273	1460.03	0	1312.14	0	73.8333	77.9648			1.16185	3182	3126.25	0	2944.83	0	26.535	162.654
	1.16281	3659	3642.37	0	3461.24	189.277			1.16281	1245	1459.03	0	1311.24	0	73.7869	77.9122			1.16281	3123	3124.12	0	2942.79	0	26.5181	162.57
	1.16377	3628	3639.82	0	3458.85	189.097			1.16377	1307	1458.04	0	1310.33	0	73.7402	77.8597			1.16377	3217	3122.01	0	2940.76	0	26.5013	162.488
	1.16473	3696	3637.28	0	3456.47	188.914			1.16473	1343	1457.05	0	1309.43	0	73.6935	77.8074			1.16473	3217	3119.91	0	2938.73	0	26.4845	162.406
	1.16569	3623	3634.74	0	3454.1	188.728			1.16569	1280	1456.06	0	1308.53	0	73.6466	77.7555			1.16569	3185	3117.81	0	2936.71	0	26.4678	162.324
	1.16665	3588	3632.2	0	3451.73	188.54			1.16665	1281	1455.07	0	1307.63	0	73.5996	77.7039			1.16665	3037	3115.72	0	2934.7	0	26.4511	162.243
	1.16762	3461	3629.68	0	3449.37	188.348			1.16762	1347	1454.09	0	1306.74	0	73.5525	77.6523			1.16762	3168	3113.63	0	2932.7	0	26.4345	162.163
	1.16858	3663	3627.15	0	3447.02	188.155			1.16858	1257	1453.11	0	1305.85	0	73.5054	77.6008			1.16858	3171	3111.56	0	2930.7	0	26.4178	162.084
	1.16954	3608	3624.63	0	3444.67	187.96			1.16954	1364	1452.13	0	1304.96	0	73.4582	77.5496			1.16954	3101	3109.48	0	2928.7	0	26.4011	162.003
	1.1705	3628	3622.11	0	3442.33	187.763			1.1705	1301	1451.16	0	1304.07	0	73.4111	77.4983			1.1705	3191	3107.42	0	2926.72	0	26.3843	161.922
	1.17146	3696	3619.6	0	3440	187.565			1.17146	1255	1450.18	0	1303.19	0	73.3641	77.4475			1.17146	3057	3105.35	0	2924.73	0	26.3675	161.84
	1.17242	3453	3617.09	0	3437.67	187.367			1.17242	1273	1449.21	0	1302.31	0	73.3171	77.3972			1.17242	3079	3103.29	0	2922.75	0	26.3506	161.758
	1.17338	3600	3614.59	0	3435.35	187.168			1.17338	1313	1448.25	0	1301.43	0	73.2702	77.347			1.17338	3094	3101.23	0	2920.78	0	26.3337	161.675
	1.17434	3573	3612.1	0	3433.03	186.97			1.17434	1345	1447.28	0	1300.55	0	73.2235	77.2968			1.17434	3087	3099.18	0	2918.81	0	26.3168	161.592
	1.1753	3635	3609.61	0	3430.72	186.773			1.1753	1302	1446.32	0	1299.68	0	73.1769	77.2464			1.1753	3004	3097.13	0	2916.84	0	26.2999	161.507
	1.17626	3601	3607.12	0	3428.41	186.577			1.17626	1306	1445.36	0	1298.81	0	73.1305	77.1959			1.17626	3099	3095.09	0	2914.88	0	26.2831	161.421
	1.17722	3569	3604.63	0	3426.09	186.383			1.17722	1360	1444.4	0	1297.94	0	73.0841	77.145			1.17722	3150	3093.04	0	2912.93	0	26.2663	161.335
	1.17819	3610	3602.16	0	3423.79	186.192			1.17819	1349	1443.44	0	1297.07	0	73.0377	77.0946			1.17819	3050	3090.98	0	2910.95	0	26.2495	161.248
	1.17915	3538	3599.7	0	3421.5	186.002			1.17915	1330	1442.49	0	1296.2	0	72.9913	77.0444			1.17915	3165	3088.94	0	2909	0	26.2327	161.16
	1.18011	3599	3597.24	0	3419.21	185.816			1.18011	1252	1441.54	0	1295.34	0	72.9452	76.9942			1.18011	3038	3086.9	0	2907.05	0	26.216	161.071
	1.18107	3627	3594.8	0	3416.93	185.633			1.18107	1307	1440.59	0	1294.48	0	72.8993	76.9437			1.18107	3044	3084.87	0	2905.1	0	26.1994	160.982
	1.18203	3624	3592.36	0	3414.65	185.454			1.18203	1244	1439.64	0	1293.62	0	72.8536	76.893			1.18203	3186	3082.84	0	2903.16	0	26.1827	160.893
	1.18299	3557	3589.93	0	3412.38	185.279			1.18299	1285	1438.7	0	1292.76	0	72.8084	76.8423			1.18299	3074	3080.81	0	2901.22	0	26.1661	160.803
	1.18395	3515	3587.51	0	3410.11	185.108			1.18395	1288	1437.76	0	1291.9	0	72.7633	76.7917			1.18395	3112	3078.78	0	2899.28	0	26.1495	160.714
	1.18491	3552	3585.09	0	3407.84	184.941			1.18491	1272	1436.82	0	1291.05	0	72.7182	76.7412			1.18491	3091	3076.75	0	2897.34	0	26.133	160.624
	1.18587	3630	3582.69	0	3405.58	184.778			1.18587	1305	1435.88	0	1290.2	0	72.673	76.6906			1.18587	3057	3074.73	0	2895.41	0	26.1165	160.535
	1.18684	3476	3580.29	0	3403.32	184.618			1.18684	1384	1434.94	0	1289.35	0	72.6275	76.6402			1.18684	3154	3072.7	0	2893.47	0	26.1002	160.445
	1.1878	3461	3577.9	0	3401.07	184.464			1.1878	1335	1434.01	0	1288.5	0	72.5822	76.5899			1.1878	3027	3070.68	0	2891.54	0	26.0839	160.356
	1.18876	3573	3575.51	0	3398.82	184.313			1.18876	1309	1433.07	0	1287.65	0	72.5369	76.5399			1.18876	3083	3068.66	0	2889.6	0	26.0677	160.267
	1.18972	3548	3573.14	0	3396.57	184.167			1.18972	1380	1432.14	0	1286.81	0	72.4917	76.4901			1.18972	3118	3066.64	0	2887.66	0	26.0516	160.179
	1.19068	3554	3570.77	0	3394.33	184.024			1.19068	1372	1431.2	0	1285.96	0	72.4467	76.4407			1.19068	3149	3064.61	0	2885.73	0	26.0354	160.09
	1.19164	3465	3568.41	0	3392.09	183.885			1.19164	1334	1430.27	0	1285.11	0	72.4018	76.3915			1.19164	3139	3062.59	0	2883.79	0	26.0191	160.002
	1.1926	3596	3566.06	0	3389.85	183.748			1.1926	1315	1429.34	0	1284.27	0	72.3567	76.3424			1.1926	3014	3060.55	0	2881.84	0	26.0029	159.914
	1.19356	3511	3563.7	0	3387.62	183.614			1.19356	1302	1428.41	0	1283.42	0	72.3116	76.2935			1.19356	2999	3058.52	0	2879.9	0	25.9867	159.826
	1.19452	3535	3561.36	0	3385.39	183.482			1.19452	1329	1427.49	0	1282.58	0	72.2663	76.2446			1.19452	3110	3056.49	0	2877.95	0	25.9704	159.737
	1.19548	3564	3559.02	0	3383.16	183.353			1.19548	1316	1426.56	0	1281.74	0	72.2209	76.1962			1.19548	3029	3054.45	0	2876	0	25.9543	159.648
	1.19644	3523	3556.69	0	3380.94	183.226			1.19644	1252	1425.63	0	1280.9	0	72.1754	76.1482			1.19644	3141	3052.4	0	2874.04	0	25.9383	159.559
	1.19741	3528	3554.36	0	3378.72	183.101			1.19741	1289	1424.7	0	1280.05	0	72.1299	76.1004			1.19741	2988	3050.35	0	2872.08	0	25.9221	159.471
	1.19837	3539	3552.03	0	3376.5	182.977			1.19837	1319	1423.78	0	1279.21	0	72.0844	76.0525			1.19837	3100	3048.3	0	2870.11	0	25.9059	159.381
	1.19933	3585	3549.71	0	3374.28	182.853			1.19933	1305	1422.85	0	1278.37	0	72.0389	76.0044			1.19933	2951	3046.23	0	2868.13	0	25.8897	159.29
	1.20029	3562	3547.4	0	3372.07	182.73			1.20029	1347	1421.92	0	1277.53	0	71.9934	75.9563			1.20029	3105	3044.16	0	2866.15	0	25.8735	159.198
	1.20125	3537	3545.08	0	3369.86	182.608			1.20125	1336	1420.99	0	1276.68	0	71.948	75.9082			1.20125	2999	3042.09	0	2864.17	0	25.8572	159.105
	1.20221	3638	3542.75	0	3367.64	182.486			1.20221	1327	1420.07	0	1275.84	0	71.9028	75.8597			1.20221	3097	3040	0	2862.18	0	25.8409	159.011
	1.20317	3466	3540.44	0	3365.43	182.364			1.20317	1344	1419.14	0	1275	0	71.8576	75.8117			1.20317	3015	3037.91	0	2860.18	0	25.8246	158.917
	1.20413	3540	3538.13	0	3363.22	182.243			1.20413	1275	1418.21	0	1274.15	0	71.8127	75.7636			1.20413	2901	3035.82	0	2858.17	0	25.8083	158.822
	1.20509	3501	3535.82	0	3361.01	182.122			1.20509	1272	1417.28	0	1273.3	0	71.7678	75.7152			1.20509	3111	3033.72	0	2856.17	0	25.792	158.725
	1.20606	3454	3533.51	0	3358.81	182.001			1.20606	1328	1416.34	0	1272.45	0	71.7229	75.6667			1.20606	2954	3031.6	0	2854.14	0	25.7757	158.628
	1.20702	3488	3531.2	0	3356.6	181.879			1.20702	1255	1415.41	0	1271.6	0	71.6781	75.6181			1.20702	2946	3029.49	0	2852.12	0	25.7595	158.53
	1.20798	3486	3528.9	0	3354.4	181.759			1.20798	1320	1414.47	0	1270.75	0	71.6333	75.5695			1.20798	3045	3027.38	0	2850.11	0	25.7433	158.432
	1.20894	3530	3526.59	0	3352.2	181.638			1.20894	1355	1413.53	0	1269.9	0	71.5887	75.5209			1.20894	3123	3025.26	0	2848.08	0	25.7272	158.333
	1.2099	3561	3524.29	0	3350	181.518			1.2099	1259	1412.59	0	1269.04	0	71.5444	75.4724			1.2099	3044	3023.14	0	2846.06	0	25.7111	158.234
	1.21086	3561	3521.98	0	3347.79	181.398			1.21086	1304	1411.65	0	1268.18	0	71.5002	75.4239			1.21086	2952	3021.03	0	2844.05	0	25.6951	158.135
	1.21182	3483	3519.68	0	3345.59	181.278			1.21182	1246	1410.71	0	1267.32	0	71.4565	75.3755			1.21182	2980	3018.93	0	2842.04	0	25.679	158.035
	1.21278	3502	3517.37	0	3343.38	181.159			1.21278	1244	1409.76	0	1266.46	0	71.4129	75.3272			1.21278	3016	3016.82	0	2840.03	0	25.6629	157.936
	1.21374	3506	3515.06	0	3341.18	181.041			1.21374	1326	1408.81	0	1265.59	0	71.3691	75.2792			1.21374	3126	3014.73	0	2838.04	0	25.647	157.836
	1.2147	3610	3512.76	0	3338.97	180.925			1.2147	1349	1407.86	0	1264.73	0	71.3251	75.2316			1.2147	3059	3012.65	0	2836.06	0	25.6311	157.738
	1.21566	3447	3510.44	0	3336.76	180.808			1.21566	1294	1406.91	0	1263.85	0	71.2813	75.184			1.21566	2996	3010.59	0	2834.09	0	25.6153	157.64
	1.21663	3526	3508.13	0	3334.54	180.693			1.21663	1314	1405.95	0	1262.98	0	71.2374	75.1366			1.21663	3046	3008.54	0	2832.13	0	25.5995	157.541
	1.21759	3431	3505.81	0	3332.32	180.577			1.21759	1323	1405	0	1262.11	0	71.1936	75.0892			1.21759	3069	3006.51	0	2830.2	0	25.5839	157.443
	1.21855	3451	3503.49	0	3330.09	180.462			1.21855	1314	1404.03	0	1261.22	0	71.1499	75.0421			1.21855	2980	3004.5	0	2828.28	0	25.5682	157.345
	1.21951	3427	3501.16	0	3327.86	180.348			1.21951	1294	1403.07	0	1260.35	0	71.1064	74.9953			1.21951	2945	3002.51	0	2826.39	0	25.5525	157.248
	1.22047	3455	3498.83	0	3325.62	180.235			1.22047	1347	1402.11	0	1259.46	0	71.0628	74.9488			1.22047	2893	3000.54	0	2824.52	0	25.5368	157.151
	1.22143	3396	3496.49	0	3323.38	180.122			1.22143	1257	1401.15	0	1258.59	0	71.0191	74.9023			1.22143	3074	2998.6	0	2822.67	0	25.5211	157.054
	1.22239	3492	3494.14	0	3321.13	180.009			1.22239	1286	1400.19	0	1257.71	0	70.9754	74.8558			1.22239	2946	2996.69	0	2820.86	0	25.5053	156.957
	1.22335	3482	3491.79	0	3318.87	179.896			1.22335	1296	1399.23	0	1256.83	0	70.9316	74.8092			1.22335	3015	2994.8	0	2819.06	0	25.4897	156.86
	1.22431	3415	3489.43	0	3316.6	179.783			1.22431	1283	1398.28	0	1255.95	0	70.8877	74.7624			1.22431	3052	2992.93	0	2817.29	0	25.4741	156.762
	1.22528	3369	3487.06	0	3314.32	179.668			1.22528	1389	1397.32	0	1255.08	0	70.8438	74.7152			1.22528	2964	2991.08	0	2815.54	0	25.4585	156.664
	1.22624	3381	3484.68	0	3312.04	179.555			1.22624	1348	1396.37	0	1254.21	0	70.7997	74.6685			1.22624	2813	2989.27	0	2813.83	0	25.4429	156.566
	1.2272	3415	3482.3	0	3309.75	179.442			1.2272	1225	1395.42	0	1253.34	0	70.7558	74.6218			1.2272	2921	2987.49	0	2812.15	0	25.4272	156.468
	1.22816	3426	3479.9	0	3307.45	179.329			1.22816	1292	1394.48	0	1252.48	0	70.712	74.5749			1.22816	3051	2985.72	0	2810.48	0	25.4115	156.37
	1.22912	3451	3477.5	0	3305.15	179.214			1.22912	1378	1393.55	0	1251.63	0	70.6681	74.5278			1.22912	3043	2983.96	0	2808.83	0	25.3958	156.272
	1.23008	3403	3475.09	0	3302.83	179.1			1.23008	1278	1392.62	0	1250.79	0	70.6245	74.4805			1.23008	2870	2982.22	0	2807.18	0	25.3801	156.173
	1.23104	3554	3472.68	0	3300.51	178.986			1.23104	1352	1391.7	0	1249.95	0	70.5811	74.4332			1.23104	2964	2980.48	0	2805.55	0	25.3643	156.073
	1.232	3491	3470.27	0	3298.19	178.871			1.232	1365	1390.8	0	1249.12	0	70.5378	74.3859			1.232	2953	2978.75	0	2803.92	0	25.3486	155.974
	1.23296	3523	3467.86	0	3295.88	178.756			1.23296	1285	1389.9	0	1248.31	0	70.4947	74.3386			1.23296	2920	2977.05	0	2802.32	0	25.3328	155.875
	1.23392	3428	3465.45	0	3293.56	178.642			1.23392	1266	1389.01	0	1247.51	0	70.4515	74.2913			1.23392	3019	2975.34	0	2800.72	0	25.3171	155.776
	1.23489	3589	3463.04	0	3291.25	178.528			1.23489	1348	1388.14	0	1246.71	0	70.4084	74.2441			1.23489	2980	2973.66	0	2799.13	0	25.3015	155.677
	1.23585	3495	3460.64	0	3288.94	178.414			1.23585	1248	1387.27	0	1245.93	0	70.3654	74.197			1.23585	2993	2971.96	0	2797.54	0	25.2859	155.578
	1.23681	3308	3458.25	0	3286.65	178.3			1.23681	1247	1386.42	0	1245.16	0	70.3226	74.1501			1.23681	2925	2970.24	0	2795.92	0	25.2704	155.479
	1.23777	3458	3455.87	0	3284.36	178.187			1.23777	1272	1385.58	0	1244.4	0	70.28	74.1035			1.23777	2850	2968.51	0	2794.29	0	25.255	155.382
	1.23873	3480	3453.51	0	3282.09	178.075			1.23873	1316	1384.75	0	1243.65	0	70.2376	74.0571			1.23873	2865	2966.76	0	2792.64	0	25.2395	155.284
	1.23969	3368	3451.17	0	3279.84	177.963			1.23969	1265	1383.94	0	1242.92	0	70.1957	74.0109			1.23969	2919	2965.01	0	2790.99	0	25.224	155.187
	1.24065	3508	3448.84	0	3277.61	177.852			1.24065	1315	1383.13	0	1242.2	0	70.1539	73.9648			1.24065	2880	2963.25	0	2789.33	0	25.2086	155.09
	1.24161	3510	3446.54	0	3275.4	177.74			1.24161	1353	1382.33	0	1241.48	0	70.1119	73.9187			1.24161	2903	2961.49	0	2787.66	0	25.1933	154.993
	1.24257	3450	3444.27	0	3273.22	177.629			1.24257	1312	1381.53	0	1240.76	0	70.07	73.873			1.24257	2913	2959.71	0	2785.99	0	25.178	154.897
	1.24353	3294	3442.02	0	3271.07	177.519			1.24353	1303	1380.74	0	1240.05	0	70.0278	73.8275			1.24353	2958	2957.92	0	2784.29	0	25.1628	154.802
	1.24449	3484	3439.81	0	3268.94	177.41			1.24449	1267	1379.95	0	1239.34	0	69.9858	73.7822			1.24449	3102	2956.1	0	2782.57	0	25.1478	154.707
	1.24546	3412	3437.62	0	3266.86	177.3			1.24546	1344	1379.17	0	1238.64	0	69.9438	73.7369			1.24546	2882	2954.27	0	2780.83	0	25.1328	154.611
	1.24642	3411	3435.47	0	3264.8	177.19			1.24642	1285	1378.39	0	1237.95	0	69.9019	73.6915			1.24642	2862	2952.43	0	2779.09	0	25.1178	154.516
	1.24738	3418	3433.34	0	3262.76	177.08			1.24738	1278	1377.62	0	1237.26	0	69.8602	73.646			1.24738	2907	2950.59	0	2777.34	0	25.1028	154.42
	1.24834	3412	3431.25	0	3260.76	176.97			1.24834	1220	1376.85	0	1236.56	0	69.8184	73.6005			1.24834	2932	2948.74	0	2775.59	0	25.0876	154.325
	1.2493	3519	3429.18	0	3258.8	176.859			1.2493	1281	1376.06	0	1235.85	0	69.7764	73.5546			1.2493	2778	2946.89	0	2773.83	0	25.0726	154.228
	1.25026	3395	3427.16	0	3256.87	176.748			1.25026	1303	1375.27	0	1235.14	0	69.7344	73.5091			1.25026	2845	2945.03	0	2772.07	0	25.0575	154.133
	1.25122	3318	3425.17	0	3254.98	176.638			1.25122	1304	1374.47	0	1234.43	0	69.6924	73.4634			1.25122	2917	2943.17	0	2770.3	0	25.0425	154.037
	1.25218	3359	3423.19	0	3253.1	176.527			1.25218	1368	1373.67	0	1233.7	0	69.6502	73.4176			1.25218	2924	2941.31	0	2768.54	0	25.0276	153.94
	1.25314	3379	3421.22	0	3251.23	176.416			1.25314	1269	1372.86	0	1232.98	0	69.608	73.3716			1.25314	2965	2939.47	0	2766.79	0	25.0126	153.844
	1.25411	3334	3419.27	0	3249.37	176.304			1.25411	1274	1372.05	0	1232.25	0	69.5655	73.3256			1.25411	2875	2937.63	0	2765.05	0	24.9976	153.747
	1.25507	3321	3417.33	0	3247.53	176.193			1.25507	1347	1371.24	0	1231.52	0	69.5232	73.2795			1.25507	2922	2935.81	0	2763.32	0	24.9825	153.65
	1.25603	3404	3415.41	0	3245.71	176.081			1.25603	1297	1370.41	0	1230.78	0	69.4809	73.2334			1.25603	2919	2933.98	0	2761.59	0	24.9675	153.553
	1.25699	3381	3413.5	0	3243.9	175.97			1.25699	1243	1369.58	0	1230.02	0	69.4386	73.1873			1.25699	2961	2932.15	0	2759.86	0	24.9524	153.457
	1.25795	3341	3411.61	0	3242.11	175.858			1.25795	1312	1368.74	0	1229.26	0	69.3965	73.1413			1.25795	2926	2930.34	0	2758.14	0	24.9373	153.36
	1.25891	3368	3409.71	0	3240.31	175.747			1.25891	1247	1367.9	0	1228.5	0	69.3545	73.0953			1.25891	2818	2928.53	0	2756.43	0	24.9221	153.263
	1.25987	3343	3407.79	0	3238.49	175.636			1.25987	1330	1367.05	0	1227.74	0	69.3127	73.0494			1.25987	2987	2926.73	0	2754.73	0	24.9069	153.167
	1.26083	3433	3405.85	0	3236.65	175.525			1.26083	1281	1366.21	0	1226.97	0	69.2709	73.0037			1.26083	2872	2924.94	0	2753.04	0	24.8917	153.071
	1.26179	3332	3403.9	0	3234.8	175.415			1.26179	1304	1365.36	0	1226.21	0	69.2291	72.958			1.26179	2744	2923.17	0	2751.36	0	24.8766	152.975
	1.26275	3421	3401.94	0	3232.93	175.304			1.26275	1374	1364.51	0	1225.44	0	69.1873	72.9122			1.26275	2867	2921.4	0	2749.69	0	24.8615	152.879
	1.26371	3359	3399.96	0	3231.05	175.193			1.26371	1285	1363.66	0	1224.66	0	69.1455	72.8663			1.26371	2889	2919.61	0	2748	0	24.8465	152.782
	1.26468	3296	3397.98	0	3229.17	175.081			1.26468	1281	1362.81	0	1223.9	0	69.104	72.82			1.26468	2767	2917.82	0	2746.3	0	24.8315	152.685
	1.26564	3266	3395.99	0	3227.28	174.968			1.26564	1315	1361.97	0	1223.13	0	69.0627	72.7735			1.26564	2794	2916.02	0	2744.6	0	24.8165	152.587
	1.2666	3308	3393.97	0	3225.36	174.854			1.2666	1229	1361.13	0	1222.38	0	69.0215	72.7265			1.2666	2863	2914.22	0	2742.9	0	24.8015	152.488
	1.26756	3231	3391.92	0	3223.41	174.738			1.26756	1234	1360.3	0	1221.63	0	68.9807	72.6786			1.26756	2770	2912.42	0	2741.2	0	24.7865	152.388
	1.26852	3400	3389.86	0	3221.45	174.619			1.26852	1282	1359.46	0	1220.87	0	68.9399	72.6294			1.26852	2931	2910.62	0	2739.5	0	24.7716	152.284
	1.26948	3291	3387.77	0	3219.48	174.496			1.26948	1308	1358.63	0	1220.12	0	68.899	72.5785			1.26948	2796	2908.82	0	2737.8	0	24.7567	152.177
	1.27044	3362	3385.68	0	3217.5	174.368			1.27044	1285	1357.79	0	1219.37	0	68.8578	72.5254			1.27044	2740	2906.99	0	2736.09	0	24.7419	152.066
	1.2714	3261	3383.57	0	3215.51	174.232			1.2714	1222	1356.96	0	1218.63	0	68.8169	72.4692			1.2714	2842	2905.15	0	2734.36	0	24.7271	151.948
	1.27236	3406	3381.45	0	3213.51	174.089			1.27236	1342	1356.13	0	1217.89	0	68.7759	72.4101			1.27236	2839	2903.29	0	2732.63	0	24.7125	151.824
	1.27333	3419	3379.31	0	3211.51	173.936			1.27333	1282	1355.3	0	1217.16	0	68.7349	72.3466			1.27333	2811	2901.43	0	2730.9	0	24.6979	151.69
	1.27429	3326	3377.17	0	3209.51	173.77			1.27429	1219	1354.47	0	1216.44	0	68.6941	72.2777			1.27429	2794	2899.56	0	2729.17	0	24.6832	151.546
	1.27525	3315	3375	0	3207.51	173.587			1.27525	1273	1353.64	0	1215.71	0	68.6534	72.202			1.27525	2772	2897.67	0	2727.44	0	24.6685	151.387
	1.27621	3334	3372.83	0	3205.53	173.385			1.27621	1312	1352.79	0	1214.97	0	68.6126	72.1182			1.27621	2797	2895.77	0	2725.71	0	24.6538	151.211
	1.27717	3210	3370.65	0	3203.56	173.159			1.27717	1268	1351.92	0	1214.24	0	68.5716	72.0245			1.27717	2879	2893.85	0	2723.98	0	24.6391	151.014
	1.27813	3275	3368.46	0	3201.6	172.904			1.27813	1226	1351.05	0	1213.5	0	68.5306	71.9187			1.27813	2857	2891.9	0	2722.25	0	24.6244	150.792
	1.27909	3202	3366.22	0	3199.64	172.615			1.27909	1309	1350.16	0	1212.76	0	68.4896	71.7986			1.27909	2711	2889.93	0	2720.53	0	24.6098	150.54
	1.28005	3342	3363.95	0	3197.68	172.284			1.28005	1306	1349.25	0	1212.02	0	68.4486	71.6613			1.28005	2824	2887.95	0	2718.83	0	24.5952	150.252
	1.28101	3330	3361.64	0	3195.73	171.905			1.28101	1199	1348.32	0	1211.29	0	68.4074	71.5038			1.28101	2747	2885.93	0	2717.14	0	24.5806	149.922
	1.28197	3302	3359.29	0	3193.79	171.468			1.28197	1285	1347.37	0	1210.55	0	68.3663	71.3225			1.28197	2791	2883.88	0	2715.46	0	24.5659	149.541
	1.28293	3342	3356.89	0	3191.87	170.965			1.28293	1239	1346.39	0	1209.8	0	68.3252	71.1133			1.28293	2845	2881.76	0	2713.78	0	24.5513	149.103
	1.2839	3268	3354.42	0	3189.96	170.384			1.2839	1224	1345.36	0	1209.05	0	68.2842	70.872			1.2839	2801	2879.58	0	2712.09	0	24.5366	148.597
	1.28486	3327	3351.88	0	3188.07	169.714			1.28486	1317	1344.3	0	1208.29	0	68.2433	70.5936			1.28486	2849	2877.33	0	2710.42	0	24.5219	148.013
	1.28582	3310	3349.24	0	3186.18	168.942			1.28582	1285	1343.2	0	1207.54	0	68.2026	70.2729			1.28582	2872	2875	0	2708.74	0	24.5072	147.34
	1.28678	3263	3346.48	0	3184.27	168.056			1.28678	1334	1342.05	0	1206.79	0	68.1622	69.9043			1.28678	2839	2872.58	0	2707.08	0	24.4924	146.567
	1.28774	3273	3343.58	0	3182.36	167.04			1.28774	1336	1340.85	0	1206.03	0	68.1219	69.4821			1.28774	2839	2870.05	0	2705.43	0	24.4777	145.682
	1.2887	3220	3340.54	0	3180.44	165.881			1.2887	1275	1339.59	0	1205.28	0	68.0815	69.0001			1.2887	2798	2867.4	0	2703.77	0	24.463	144.671
	1.28966	3276	3337.34	0	3178.52	164.563			1.28966	1213	1338.27	0	1204.53	0	68.0412	68.4521			1.28966	2758	2864.6	0	2702.1	0	24.4483	143.522
	1.29062	3261	3333.97	0	3176.61	163.072			1.29062	1255	1336.87	0	1203.77	0	68.001	67.8319			1.29062	2688	2861.63	0	2700.4	0	24.4337	142.221
	1.29158	3218	3330.43	0	3174.7	161.392			1.29158	1307	1335.41	0	1203.03	0	67.961	67.1333			1.29158	2759	2858.46	0	2698.67	0	24.4192	140.757
	1.29255	3221	3326.68	0	3172.79	159.51			1.29255	1228	1333.86	0	1202.28	0	67.9212	66.3506			1.29255	2794	2855.1	0	2696.92	0	24.4048	139.115
	1.29351	3241	3322.7	0	3170.87	157.412			1.29351	1185	1332.24	0	1201.55	0	67.8816	65.4779			1.29351	2754	2851.54	0	2695.16	0	24.3903	137.286
	1.29447	3285	3318.5	0	3168.94	155.088			1.29447	1225	1330.53	0	1200.82	0	67.8424	64.5115			1.29447	2723	2847.76	0	2693.36	0	24.3759	135.259
	1.29543	3164	3314.06	0	3167	152.529			1.29543	1247	1328.72	0	1200.08	0	67.8033	63.4469			1.29543	2799	2843.75	0	2691.54	0	24.3615	133.027
	1.29639	3273	3309.39	0	3165.07	149.725			1.29639	1228	1326.81	0	1199.35	0	67.764	62.2808			1.29639	2676	2839.49	0	2689.67	0	24.3471	130.582
	1.29735	3217	3304.48	0	3163.15	146.673			1.29735	1261	1324.81	0	1198.63	0	67.7244	61.0113			1.29735	2794	2834.95	0	2687.74	0	24.3329	127.92
	1.29831	3208	3299.33	0	3161.24	143.371			1.29831	1315	1322.7	0	1197.91	0	67.6852	59.6378			1.29831	2688	2830.15	0	2685.75	0	24.3187	125.041
	1.29927	3189	3293.94	0	3159.32	139.82			1.29927	1296	1320.51	0	1197.19	0	67.6459	58.1607			1.29927	2765	2825.06	0	2683.7	0	24.3046	121.944
	1.30023	3108	3288.33	0	3157.43	136.026			1.30023	1276	1318.22	0	1196.48	0	67.6066	56.5822			1.30023	2726	2819.72	0	2681.59	0	24.2906	118.634
	1.30119	3126	3282.5	0	3155.55	131.996			1.30119	1213	1315.83	0	1195.77	0	67.5674	54.9059			1.30119	2770	2814.1	0	2679.41	0	24.2765	115.119
	1.30215	3259	3276.47	0	3153.69	127.743			1.30215	1292	1313.35	0	1195.06	0	67.5282	53.1368			1.30215	2662	2808.21	0	2677.16	0	24.2624	111.41
	1.30312	3142	3270.27	0	3151.86	123.283			1.30312	1296	1310.77	0	1194.34	0	67.4889	51.2816			1.30312	2783	2802.07	0	2674.82	0	24.2483	107.52
	1.30408	3066	3263.92	0	3150.07	118.635			1.30408	1276	1308.13	0	1193.62	0	67.4495	49.3484			1.30408	2677	2795.67	0	2672.38	0	24.2342	103.467
	1.30504	3181	3257.42	0	3148.29	113.823			1.30504	1246	1305.41	0	1192.9	0	67.4099	47.3466			1.30504	2749	2789.04	0	2669.85	0	24.2202	99.27
	1.306	3126	3250.8	0	3146.53	108.872			1.306	1268	1302.64	0	1192.18	0	67.3703	45.2869			1.306	2650	2782.19	0	2667.22	0	24.2061	94.9515
	1.30696	3152	3244.1	0	3144.79	103.809			1.30696	1214	1299.82	0	1191.46	0	67.3306	43.181			1.30696	2821	2775.15	0	2664.49	0	24.1921	90.5363
	1.30792	3104	3237.34	0	3143.09	98.6659			1.30792	1326	1296.96	0	1190.74	0	67.2906	41.0416			1.30792	2644	2767.91	0	2661.64	0	24.178	86.0506
	1.30888	3099	3230.57	0	3141.41	93.4736			1.30888	1220	1294.08	0	1190.01	0	67.2506	38.8817			1.30888	2715	2760.51	0	2658.65	0	24.1639	81.5221
	1.30984	3117	3223.81	0	3139.77	88.2645			1.30984	1273	1291.19	0	1189.28	0	67.2104	36.7149			1.30984	2626	2752.95	0	2655.52	0	24.1497	76.9789
	1.3108	3078	3217.11	0	3138.16	83.0712			1.3108	1223	1288.3	0	1188.54	0	67.1702	34.5546			1.3108	2748	2745.27	0	2652.26	0	24.1355	72.4496
	1.31177	3159	3210.46	0	3136.57	77.926			1.31177	1254	1285.43	0	1187.81	0	67.1298	32.4143			1.31177	2636	2737.49	0	2648.85	0	24.1213	67.9621
	1.31273	3157	3203.89	0	3134.98	72.8597			1.31273	1276	1282.59	0	1187.07	0	67.0895	30.3069			1.31273	2665	2729.63	0	2645.29	0	24.107	63.5436
	1.31369	3109	3197.44	0	3133.39	67.9018			1.31369	1251	1279.8	0	1186.33	0	67.0491	28.2445			1.31369	2718	2721.72	0	2641.58	0	24.0927	59.2195
	1.31465	3026	3191.1	0	3131.8	63.0792			1.31465	1238	1277.06	0	1185.59	0	67.0085	26.2385			1.31465	2711	2713.77	0	2637.72	0	24.0783	55.0135
	1.31561	3095	3184.95	0	3130.22	58.4164			1.31561	1231	1274.39	0	1184.86	0	66.9674	24.2989			1.31561	2636	2705.79	0	2633.69	0	24.0639	50.9469
	1.31657	3178	3178.98	0	3128.66	53.9338			1.31657	1219	1271.79	0	1184.12	0	66.9258	22.4343			1.31657	2623	2697.79	0	2629.49	0	24.0494	47.0374
	1.31753	3112	3173.22	0	3127.1	49.6511			1.31753	1189	1269.27	0	1183.39	0	66.8838	20.6529			1.31753	2614	2689.8	0	2625.12	0	24.035	43.3023
	1.31849	3132	3167.65	0	3125.53	45.5817			1.31849	1242	1266.85	0	1182.66	0	66.8412	18.9601			1.31849	2566	2681.83	0	2620.58	0	24.0205	39.7531
	1.31945	3009	3162.28	0	3123.94	41.7361			1.31945	1252	1264.53	0	1181.95	0	66.7979	17.3605			1.31945	2556	2673.91	0	2615.9	0	24.006	36.3993
	1.32041	3070	3157.12	0	3122.34	38.1218			1.32041	1248	1262.3	0	1181.23	0	66.7538	15.8571			1.32041	2637	2666.05	0	2611.08	0	23.9913	33.2471
	1.32137	3016	3152.18	0	3120.71	34.7421			1.32137	1190	1260.16	0	1180.51	0	66.7087	14.4513			1.32137	2636	2658.27	0	2606.13	0	23.9765	30.2996
	1.32234	3029	3147.45	0	3119.07	31.5975			1.32234	1159	1258.12	0	1179.8	0	66.6619	13.1432			1.32234	2737	2650.56	0	2601.05	0	23.9614	27.5571
	1.3233	3021	3142.93	0	3117.42	28.6852			1.3233	1216	1256.18	0	1179.09	0	66.6132	11.9319			1.3233	2636	2642.93	0	2595.86	0	23.9462	25.0172
	1.32426	3045	3138.61	0	3115.73	25.9999			1.32426	1208	1254.34	0	1178.39	0	66.562	10.8149			1.32426	2600	2635.4	0	2590.57	0	23.9308	22.6753
	1.32522	3065	3134.49	0	3114.03	23.534			1.32522	1165	1252.59	0	1177.69	0	66.5084	9.78914			1.32522	2597	2627.98	0	2585.2	0	23.915	20.5246
	1.32618	2963	3130.54	0	3112.3	21.2776			1.32618	1141	1250.92	0	1177	0	66.4517	8.85062			1.32618	2576	2620.68	0	2579.77	0	23.899	18.5568
	1.32714	2967	3126.77	0	3110.55	19.2199			1.32714	1122	1249.33	0	1176.31	0	66.3914	7.9947			1.32714	2547	2613.51	0	2574.31	0	23.8823	16.7623
	1.3281	3048	3123.17	0	3108.79	17.3485			1.3281	1201	1247.82	0	1175.61	0	66.3268	7.2163			1.3281	2589	2606.49	0	2568.83	0	23.8651	15.1302
	1.32906	3100	3119.72	0	3107	15.6507			1.32906	1186	1246.35	0	1174.9	0	66.2573	6.51005			1.32906	2616	2599.63	0	2563.36	0	23.8469	13.6494
	1.33002	2938	3116.41	0	3105.2	14.1129			1.33002	1177	1244.96	0	1174.2	0	66.1819	5.87043			1.33002	2623	2592.93	0	2557.92	0	23.8279	12.3083
	1.33098	2970	3113.24	0	3103.39	12.7221			1.33098	1203	1243.61	0	1173.5	0	66.0998	5.29192			1.33098	2613	2586.4	0	2552.52	0	23.8078	11.0954
	1.33195	2980	3110.19	0	3101.57	11.4652			1.33195	1166	1242.31	0	1172.8	0	66.0102	4.7691			1.33195	2540	2580.06	0	2547.21	0	23.7865	9.9992
	1.33291	2983	3107.25	0	3099.74	10.3296			1.33291	1180	1241.05	0	1172.1	0	65.9121	4.29675			1.33291	2564	2573.91	0	2541.99	0	23.7637	9.00884
	1.33387	3048	3104.41	0	3097.9	9.30356			1.33387	1248	1239.83	0	1171.4	0	65.8044	3.86994			1.33387	2567	2567.97	0	2536.88	0	23.7392	8.11396
	1.33483	3030	3101.66	0	3096.07	8.37592			1.33483	1234	1238.62	0	1170.69	0	65.6857	3.48408			1.33483	2600	2562.23	0	2531.9	0	23.7126	7.30494
	1.33579	2993	3099.01	0	3094.24	7.53656			1.33579	1188	1237.44	0	1169.97	0	65.555	3.13494			1.33579	2582	2556.72	0	2527.07	0	23.6837	6.57291
	1.33675	2945	3096.44	0	3092.41	6.7763			1.33675	1169	1236.28	0	1169.25	0	65.4111	2.8187			1.33675	2505	2551.43	0	2522.41	0	23.6522	5.90987
	1.33771	2950	3093.94	0	3090.59	6.08587			1.33771	1175	1235.12	0	1168.54	0	65.2527	2.53151			1.33771	2677	2546.36	0	2517.91	0	23.6177	5.30772
	1.33867	2951	3091.52	0	3088.78	5.46023			1.33867	1168	1233.98	0	1167.82	0	65.0785	2.27127			1.33867	2542	2541.53	0	2513.6	0	23.5799	4.76208
	1.33963	2914	3089.15	0	3086.97	4.89165			1.33963	1121	1232.85	0	1167.1	0	64.8872	2.03476			1.33963	2484	2536.92	0	2509.48	0	23.5381	4.26619
	1.34059	2971	3086.87	0	3085.18	4.37451			1.34059	1160	1231.71	0	1166.38	0	64.6774	1.81964			1.34059	2580	2532.55	0	2505.55	0	23.4922	3.81517
	1.34156	2972	3084.64	0	3083.41	3.90393			1.34156	1163	1230.58	0	1165.67	0	64.4475	1.6239			1.34156	2500	2528.4	0	2501.81	0	23.4417	3.40476
	1.34252	2951	3082.46	0	3081.66	3.47583			1.34252	1184	1229.44	0	1164.95	0	64.1962	1.44582			1.34252	2531	2524.46	0	2498.26	0	23.3861	3.0314
	1.34348	3083	3080.34	0	3079.92	3.08647			1.34348	1199	1228.31	0	1164.24	0	63.9224	1.28386			1.34348	2548	2520.74	0	2494.9	0	23.3249	2.69182
	1.34444	2944	3078.28	0	3078.2	2.73269			1.34444	1195	1227.17	0	1163.54	0	63.6251	1.1367			1.34444	2544	2517.23	0	2491.74	0	23.2576	2.38327
	1.3454	2937	3076.27	0	3076.5	2.4106			1.3454	1158	1226.02	0	1162.84	0	63.3034	1.00272			1.3454	2495	2513.93	0	2488.76	0	23.1838	2.10236
	1.34636	3022	3074.29	0	3074.81	2.12016			1.34636	1176	1224.86	0	1162.15	0	62.9562	0.88191			1.34636	2548	2510.81	0	2485.95	0	23.103	1.84906
	1.34732	3029	3072.34	0	3073.12	1.85779			1.34732	1156	1223.69	0	1161.45	0	62.5832	0.77277			1.34732	2546	2507.85	0	2483.29	0	23.0146	1.62023
	1.34828	3059	3070.43	0	3071.43	1.62147			1.34828	1172	1222.51	0	1160.76	0	62.1835	0.67447			1.34828	2553	2505.05	0	2480.77	0	22.9182	1.41413
	1.34924	2922	3068.54	0	3069.75	1.40933			1.34924	1207	1221.31	0	1160.08	0	61.7567	0.58622			1.34924	2577	2502.4	0	2478.4	0	22.8134	1.22912
	1.3502	3035	3066.68	0	3068.07	1.21963			1.3502	1144	1220.1	0	1159.39	0	61.3029	0.50731			1.3502	2551	2499.88	0	2476.14	0	22.6999	1.06367
	1.35117	2992	3064.85	0	3066.41	1.05069			1.35117	1180	1218.88	0	1158.72	0	60.8222	0.43704			1.35117	2485	2497.49	0	2474.02	0	22.5775	0.91633
	1.35213	2993	3063.05	0	3064.75	0.90091			1.35213	1159	1217.65	0	1158.05	0	60.3157	0.37474			1.35213	2538	2495.22	0	2471.99	0	22.4458	0.7857
	1.35309	2957	3061.24	0	3063.07	0.76876			1.35309	1184	1216.39	0	1157.38	0	59.7837	0.31977			1.35309	2511	2493.02	0	2470.05	0	22.3045	0.67045
	1.35405	3014	3059.44	0	3061.38	0.65273			1.35405	1059	1215.11	0	1156.69	0	59.2276	0.27151			1.35405	2605	2490.9	0	2468.17	0	22.1536	0.56926
	1.35501	2871	3057.63	0	3059.67	0.55141			1.35501	1068	1213.82	0	1156.02	0	58.6484	0.22936			1.35501	2468	2488.84	0	2466.36	0	21.993	0.48089
	1.35597	2864	3055.82	0	3057.94	0.46339			1.35597	1167	1212.5	0	1155.34	0	58.0478	0.19275			1.35597	2567	2486.83	0	2464.6	0	21.8227	0.40413
	1.35693	2902	3054.01	0	3056.2	0.38737			1.35693	1164	1211.18	0	1154.66	0	57.4276	0.16112			1.35693	2537	2484.87	0	2462.88	0	21.6432	0.33782
	1.35789	2989	3052.2	0	3054.45	0.32207			1.35789	1155	1209.83	0	1153.98	0	56.7901	0.13396			1.35789	2462	2482.95	0	2461.21	0	21.4545	0.28088
	1.35885	2943	3050.39	0	3052.7	0.26633			1.35885	1219	1208.48	0	1153.3	0	56.1377	0.11078			1.35885	2444	2481.07	0	2459.58	0	21.257	0.23226
	1.35981	2822	3048.57	0	3050.92	0.21901			1.35981	1066	1207.11	0	1152.61	0	55.4726	0.0911			1.35981	2564	2479.21	0	2457.97	0	21.0511	0.191
	1.36078	2855	3046.74	0	3049.12	0.1791			1.36078	1144	1205.74	0	1151.92	0	54.7977	0.07449			1.36078	2440	2477.37	0	2456.37	0	20.8375	0.15619
	1.36174	2853	3044.9	0	3047.3	0.14561			1.36174	1120	1204.35	0	1151.22	0	54.1156	0.06056			1.36174	2588	2475.53	0	2454.79	0	20.6167	0.12698
	1.3627	2864	3043.05	0	3045.48	0.11773			1.3627	1174	1202.96	0	1150.53	0	53.4296	0.04897			1.3627	2453	2473.71	0	2453.22	0	20.3895	0.10267
	1.36366	2897	3041.21	0	3043.66	0.09457			1.36366	1187	1201.57	0	1149.83	0	52.7426	0.03933			1.36366	2459	2471.91	0	2451.67	0	20.1568	0.08247
	1.36462	2913	3039.35	0	3041.81	0.07558			1.36462	1131	1200.19	0	1149.14	0	52.0577	0.03144			1.36462	2475	2470.11	0	2450.14	0	19.9195	0.06592
	1.36558	2907	3037.51	0	3039.98	0.06006			1.36558	1240	1198.81	0	1148.44	0	51.3775	0.02498			1.36558	2489	2468.33	0	2448.61	0	19.6783	0.05237
	1.36654	2895	3035.67	0	3038.15	0.04744			1.36654	1230	1197.44	0	1147.75	0	50.7052	0.01973			1.36654	2507	2466.56	0	2447.1	0	19.4344	0.04137
	1.3675	2873	3033.84	0	3036.32	0.03725			1.3675	1146	1196.09	0	1147.06	0	50.0433	0.01549			1.3675	2487	2464.8	0	2445.59	0	19.1889	0.03249
	1.36846	2898	3032.02	0	3034.5	0.02908			1.36846	1121	1194.75	0	1146.37	0	49.3946	0.01209			1.36846	2385	2463.04	0	2444.09	0	18.9428	0.02536
	1.36942	2772	3030.21	0	3032.69	0.02253			1.36942	1148	1193.44	0	1145.69	0	48.7615	0.00937			1.36942	2535	2461.32	0	2442.62	0	18.6972	0.01965
	1.37039	2791	3028.42	0	3030.9	0.01738			1.37039	1162	1192.15	0	1145.02	0	48.1462	0.00723			1.37039	2495	2459.62	0	2441.17	0	18.4531	0.01516
	1.37135	2853	3026.64	0	3029.12	0.01325			1.37135	1177	1190.88	0	1144.35	0	47.5509	0.00551			1.37135	2449	2457.92	0	2439.73	0	18.2116	0.01156
	1.37231	2890	3024.86	0	3027.34	0.0101			1.37231	1158	1189.64	0	1143.68	0	46.9772	0.0042			1.37231	2485	2456.24	0	2438.29	0	17.9737	0.00881
	1.37327	2950	3023.1	0	3025.57	0.00765			1.37327	1134	1188.43	0	1143.01	0	46.4266	0.00318			1.37327	2514	2454.58	0	2436.86	0	17.7403	0.00667
	1.37423	2885	3021.34	0	3023.81	0.00576			1.37423	1121	1187.24	0	1142.35	0	45.9005	0.00239			1.37423	2433	2452.93	0	2435.45	0	17.5123	0.00502
	1.37519	2772	3019.6	0	3022.06	0.00431			1.37519	1163	1186.09	0	1141.7	0	45.3998	0.00179			1.37519	2439	2451.3	0	2434.05	0	17.2906	0.00376
	1.37615	2932	3017.87	0	3020.33	0.0032			1.37615	1207	1184.96	0	1141.04	0	44.9251	0.00133			1.37615	2564	2449.68	0	2432.65	0	17.0758	0.00279
	1.37711	2861	3016.15	0	3018.61	0.00237			1.37711	1182	1183.87	0	1140.4	0	44.4772	0.000984464			1.37711	2488	2448.09	0	2431.27	0	16.8687	0.00206
	1.37807	2986	3014.43	0	3016.88	0.00174			1.37807	1158	1182.81	0	1139.75	0	44.0562	0.000723078			1.37807	2409	2446.51	0	2429.89	0	16.6697	0.00152
	1.37904	2837	3012.68	0	3015.13	0.00127			1.37904	1150	1181.77	0	1139.1	0	43.6619	0.000527823			1.37904	2521	2444.91	0	2428.48	0	16.4795	0.00111
	1.38	2819	3010.95	0	3013.39	0.000920712			1.38	1214	1180.74	0	1138.44	0	43.2942	0.000382918			1.38	2445	2443.33	0	2427.09	0	16.2983	0.00080288
	1.38096	2830	3009.22	0	3011.65	0.000663822			1.38096	1128	1179.75	0	1137.79	0	42.9526	0.000276077			1.38096	2459	2441.76	0	2425.69	0	16.1264	0.000578864
	1.38192	2825	3007.48	0	3009.91	0.000475646			1.38192	1108	1178.78	0	1137.13	0	42.6364	0.000197815			1.38192	2396	2440.19	0	2424.29	0	15.9639	0.000414769
	1.38288	2842	3005.74	0	3008.16	0.000338696			1.38288	1157	1177.84	0	1136.48	0	42.3447	0.000140859			1.38288	2428	2438.64	0	2422.89	0	15.8111	0.000295346
	1.38384	2860	3004	0	3006.41	0.000239683			1.38384	1160	1176.91	0	1135.82	0	42.0765	9.96801e-05			1.38384	2602	2437.09	0	2421.49	0	15.668	0.000209005
	1.3848	2845	3002.24	0	3004.65	0.00016856			1.3848	1162	1176.01	0	1135.16	0	41.8309	7.0101e-05			1.3848	2416	2435.54	0	2420.07	0	15.5343	0.000146985
	1.38576	2845	3000.47	0	3002.87	0.000117804			1.38576	1139	1175.12	0	1134.49	0	41.6067	4.89923e-05			1.38576	2443	2433.98	0	2418.65	0	15.4101	0.000102725
	1.38672	2873	2998.69	0	3001.08	8.18186e-05			1.38672	1169	1174.25	0	1133.82	0	41.4027	3.40264e-05			1.38672	2389	2432.43	0	2417.22	0	15.295	7.13452e-05
	1.38768	2741	2996.9	0	2999.29	5.46997e-05			1.38768	1143	1173.39	0	1133.15	0	41.2176	2.2751e-05			1.38768	2457	2430.89	0	2415.78	0	15.1888	4.7702e-05
	1.38864	2816	2995.12	0	2997.5	3.75786e-05			1.38864	1199	1172.55	0	1132.47	0	41.0501	1.56297e-05			1.38864	2372	2429.36	0	2414.34	0	15.091	3.2771e-05
	1.38961	2893	2993.33	0	2995.71	2.56527e-05			1.38961	1164	1171.73	0	1131.8	0	40.8988	1.06694e-05			1.38961	2486	2427.83	0	2412.9	0	15.0014	2.23706e-05
	1.39057	2749	2991.55	0	2993.92	1.74005e-05			1.39057	1141	1170.93	0	1131.13	0	40.7623	7.23709e-06			1.39057	2447	2426.31	0	2411.47	0	14.9196	1.51741e-05
	1.39153	2893	2989.77	0	2992.13	1.1728e-05			1.39153	1123	1170.13	0	1130.46	0	40.6395	4.87778e-06			1.39153	2438	2424.8	0	2410.03	0	14.8451	1.02273e-05
	1.39249	2869	2987.99	0	2990.34	7.85452e-06			1.39249	1146	1169.36	0	1129.79	0	40.5291	3.26673e-06			1.39249	2467	2423.3	0	2408.6	0	14.7774	6.84944e-06
	1.39345	2742	2986.22	0	2988.57	5.22694e-06			1.39345	1064	1168.59	0	1129.12	0	40.43	2.17389e-06			1.39345	2400	2421.81	0	2407.18	0	14.7162	4.55806e-06
	1.39441	2853	2984.47	0	2986.81	3.45627e-06			1.39441	1145	1167.85	0	1128.46	0	40.3409	1.43745e-06			1.39441	2492	2420.34	0	2405.77	0	14.6609	3.01396e-06
	1.39537	2785	2982.73	0	2985.06	0			1.39537	1118	1167.11	0	1127.8	0	40.2609	0			1.39537	2393	2418.89	0	2404.37	0	14.611	0
	1.39633	2747	2981	0	2983.32	0			1.39633	1087	1166.39	0	1127.15	0	40.1888	0			1.39633	2378	2417.45	0	2402.97	0	14.566	0
	1.39729	2802	2979.27	0	2981.59	0			1.39729	1112	1165.68	0	1126.5	0	40.1238	0			1.39729	2384	2416.02	0	2401.58	0	14.5256	0
	1.39826	2771	2977.55	0	2979.87	0			1.39826	1108	1164.97	0	1125.85	0	40.065	0			1.39826	2434	2414.6	0	2400.2	0	14.4893	0
	1.39922	2822	2975.85	0	2978.16	0			1.39922	1172	1164.28	0	1125.21	0	40.0117	0			1.39922	2427	2413.19	0	2398.83	0	14.4567	0
	1.40018	2734	2974.16	0	2976.46	0			1.40018	1150	1163.6	0	1124.57	0	39.9632	0			1.40018	2358	2411.8	0	2397.47	0	14.4274	0
	1.40114	2832	2972.47	0	2974.76	0			1.40114	1084	1162.92	0	1123.93	0	39.9185	0			1.40114	2325	2410.42	0	2396.11	0	14.401	0
	1.4021	2779	2970.8	0	2973.08	0			1.4021	1162	1162.25	0	1123.3	0	39.8776	0			1.4021	2266	2409.04	0	2394.76	0	14.3772	0
	1.40306	2828	2969.12	0	2971.4	0			1.40306	1144	1161.58	0	1122.67	0	39.8398	0			1.40306	2403	2407.67	0	2393.41	0	14.3557	0
	1.40402	2813	2967.43	0	2969.7	0			1.40402	1079	1160.91	0	1122.03	0	39.8047	0			1.40402	2297	2406.29	0	2392.05	0	14.3363	0
	1.40498	2789	2965.72	0	2967.99	0			1.40498	1159	1160.24	0	1121.39	0	39.7718	0			1.40498	2460	2404.9	0	2390.68	0	14.3186	0
	1.40594	2785	2964.03	0	2966.29	0			1.40594	1126	1159.57	0	1120.75	0	39.741	0			1.40594	2323	2403.51	0	2389.31	0	14.3023	0
	1.4069	2745	2962.33	0	2964.58	0			1.4069	1074	1158.9	0	1120.11	0	39.7117	0			1.4069	2298	2402.13	0	2387.94	0	14.2874	0
	1.40786	2793	2960.63	0	2962.87	0			1.40786	1138	1158.24	0	1119.47	0	39.6838	0			1.40786	2302	2400.74	0	2386.57	0	14.2736	0
	1.40883	2778	2958.91	0	2961.16	0			1.40883	1103	1157.57	0	1118.82	0	39.6569	0			1.40883	2328	2399.35	0	2385.2	0	14.2609	0
	1.40979	2618	2957.19	0	2959.42	0			1.40979	1154	1156.89	0	1118.17	0	39.631	0			1.40979	2325	2397.95	0	2383.81	0	14.2489	0
	1.41075	2752	2955.46	0	2957.68	0			1.41075	1112	1156.22	0	1117.52	0	39.606	0			1.41075	2326	2396.55	0	2382.41	0	14.2378	0
	1.41171	2735	2953.72	0	2955.94	0			1.41171	1112	1155.54	0	1116.86	0	39.5816	0			1.41171	2417	2395.13	0	2381.01	0	14.2272	0
	1.41267	2751	2951.98	0	2954.19	0			1.41267	1078	1154.86	0	1116.21	0	39.5578	0			1.41267	2243	2393.72	0	2379.61	0	14.2171	0
	1.41363	2668	2950.23	0	2952.44	0			1.41363	1137	1154.18	0	1115.55	0	39.5345	0			1.41363	2225	2392.31	0	2378.2	0	14.2074	0
	1.41459	2701	2948.49	0	2950.69	0			1.41459	1102	1153.51	0	1114.89	0	39.5115	0			1.41459	2272	2390.89	0	2376.8	0	14.198	0
	1.41555	2701	2946.75	0	2948.94	0			1.41555	1044	1152.83	0	1114.23	0	39.4885	0			1.41555	2322	2389.48	0	2375.39	0	14.189	0
	1.41651	2685	2945.01	0	2947.19	0			1.41651	1063	1152.16	0	1113.58	0	39.466	0			1.41651	2235	2388.08	0	2373.99	0	14.1802	0
	1.41747	2559	2943.28	0	2945.46	0			1.41747	1066	1151.48	0	1112.92	0	39.4436	0			1.41747	2284	2386.67	0	2372.6	0	14.1716	0
	1.41844	2743	2941.57	0	2943.73	0			1.41844	1118	1150.82	0	1112.28	0	39.4214	0			1.41844	2226	2385.28	0	2371.22	0	14.1633	0
	1.4194	2704	2939.86	0	2942.02	0			1.4194	1150	1150.15	0	1111.63	0	39.3992	0			1.4194	2187	2383.9	0	2369.84	0	14.155	0
	1.42036	2581	2938.16	0	2940.31	0			1.42036	1103	1149.49	0	1110.99	0	39.3771	0			1.42036	2244	2382.52	0	2368.47	0	14.1468	0
	1.42132	2721	2936.47	0	2938.61	0			1.42132	1126	1148.84	0	1110.35	0	39.355	0			1.42132	2143	2381.15	0	2367.11	0	14.1387	0
	1.42228	2594	2934.78	0	2936.91	0			1.42228	1099	1148.18	0	1109.71	0	39.3328	0			1.42228	2247	2379.78	0	2365.75	0	14.1307	0
	1.42324	2580	2933.09	0	2935.22	0			1.42324	1100	1147.52	0	1109.08	0	39.3106	0			1.42324	2203	2378.42	0	2364.39	0	14.1227	0
	1.4242	2611	2931.4	0	2933.52	0			1.4242	1117	1146.87	0	1108.44	0	39.2885	0			1.4242	2192	2377.05	0	2363.03	0	14.1148	0
	1.42516	2548	2929.72	0	2931.83	0			1.42516	1096	1146.21	0	1107.8	0	39.2663	0			1.42516	2200	2375.68	0	2361.67	0	14.1068	0
	1.42612	2600	2928.01	0	2930.11	0			1.42612	1100	1145.55	0	1107.16	0	39.2441	0			1.42612	2256	2374.3	0	2360.29	0	14.0989	0
	1.42708	2601	2926.28	0	2928.37	0			1.42708	1037	1144.88	0	1106.51	0	39.2216	0			1.42708	2189	2372.9	0	2358.9	0	14.091	0
	1.42805	2513	2924.49	0	2926.58	0			1.42805	1077	1144.18	0	1105.83	0	39.1992	0			1.42805	2183	2371.45	0	2357.45	0	14.083	0
	1.42901	2592	2922.67	0	2924.75	0			1.42901	1085	1143.48	0	1105.14	0	39.1767	0			1.42901	2227	2369.98	0	2355.99	0	14.0751	0
	1.42997	2606	2920.79	0	2922.86	0			1.42997	1002	1142.75	0	1104.43	0	39.1542	0			1.42997	2152	2368.46	0	2354.47	0	14.0672	0
	1.43093	2632	2918.83	0	2920.89	0			1.43093	1040	1141.99	0	1103.69	0	39.1315	0			1.43093	2100	2366.87	0	2352.89	0	14.0592	0
	1.43189	2555	2916.78	0	2918.81	0			1.43189	1067	1141.19	0	1102.91	0	39.1085	0			1.43189	2035	2365.21	0	2351.23	0	14.0512	0
	1.43285	2515	2914.59	0	2916.61	0			1.43285	1075	1140.35	0	1102.08	0	39.0852	0			1.43285	2039	2363.44	0	2349.46	0	14.0431	0
	1.43381	2541	2912.24	0	2914.24	0			1.43381	1052	1139.44	0	1101.19	0	39.0613	0			1.43381	2008	2361.54	0	2347.55	0	14.0351	0
	1.43477	2477	2909.69	0	2911.66	0			1.43477	1034	1138.46	0	1100.22	0	39.0369	0			1.43477	2107	2359.48	0	2345.48	0	14.027	0
	1.43573	2556	2906.89	0	2908.84	0			1.43573	981	1137.38	0	1099.16	0	39.0118	0			1.43573	2092	2357.22	0	2343.21	0	14.0189	0
	1.43669	2378	2903.8	0	2905.72	0			1.43669	1053	1136.19	0	1097.98	0	38.9858	0			1.43669	2019	2354.73	0	2340.7	0	14.0107	0
	1.43766	2527	2900.34	0	2902.22	0			1.43766	1062	1134.86	0	1096.66	0	38.9586	0			1.43766	2038	2351.94	0	2337.89	0	14.0024	0
	1.43862	2463	2896.45	0	2898.28	0			1.43862	1009	1133.37	0	1095.18	0	38.9299	0			1.43862	2048	2348.8	0	2334.72	0	13.9939	0
	1.43958	2438	2892.03	0	2893.81	0			1.43958	978	1131.67	0	1093.49	0	38.8992	0			1.43958	1964	2345.23	0	2331.12	0	13.9852	0
	1.44054	2392	2886.97	0	2888.68	0			1.44054	1037	1129.73	0	1091.56	0	38.8661	0			1.44054	1931	2341.16	0	2327	0	13.9762	0
	1.4415	2455	2881.16	0	2882.79	0			1.4415	1054	1127.51	0	1089.33	0	38.8303	0			1.4415	1977	2336.48	0	2322.26	0	13.967	0
	1.44246	2360	2874.46	0	2876	0			1.44246	975	1124.95	0	1086.77	0	38.7913	0			1.44246	1892	2331.08	0	2316.79	0	13.9573	0
	1.44342	2351	2866.72	0	2868.14	0			1.44342	1016	1121.98	0	1083.8	0	38.7482	0			1.44342	1858	2324.84	0	2310.46	0	13.9472	0
	1.44438	2267	2857.75	0	2859.03	0			1.44438	983	1118.56	0	1080.36	0	38.7005	0			1.44438	1908	2317.62	0	2303.14	0	13.9363	0
	1.44534	2325	2847.37	0	2848.49	0			1.44534	1014	1114.59	0	1076.38	0	38.6472	0			1.44534	1878	2309.26	0	2294.64	0	13.9246	0
	1.44631	2363	2835.36	0	2836.29	0			1.44631	925	1110	0	1071.77	0	38.5873	0			1.44631	1804	2299.59	0	2284.82	0	13.9121	0
	1.44727	2301	2821.49	0	2822.2	0			1.44727	968	1104.71	0	1066.46	0	38.52	0			1.44727	1845	2288.43	0	2273.48	0	13.8983	0
	1.44823	2242	2805.54	0	2805.99	0			1.44823	916	1098.62	0	1060.33	0	38.4442	0			1.44823	1806	2275.58	0	2260.42	0	13.8832	0
	1.44919	2289	2787.24	0	2787.39	0			1.44919	941	1091.63	0	1053.3	0	38.3587	0			1.44919	1699	2260.85	0	2245.44	0	13.8665	0
	1.45015	2206	2766.33	0	2766.14	0			1.45015	865	1083.65	0	1045.27	0	38.262	0			1.45015	1774	2244.03	0	2228.32	0	13.8478	0
	1.45111	2194	2742.54	0	2741.96	0			1.45111	887	1074.57	0	1036.14	0	38.1529	0			1.45111	1676	2224.88	0	2208.85	0	13.8269	0
	1.45207	2065	2715.61	0	2714.58	0			1.45207	854	1064.29	0	1025.8	0	38.0298	0			1.45207	1691	2203.21	0	2186.79	0	13.8034	0
	1.45303	2024	2685.27	0	2683.73	0			1.45303	847	1052.71	0	1014.14	0	37.8914	0			1.45303	1592	2178.79	0	2161.95	0	13.7768	0
	1.45399	2030	2651.3	0	2649.2	0			1.45399	851	1039.75	0	1001.09	0	37.7361	0			1.45399	1662	2151.46	0	2134.13	0	13.7469	0
	1.45495	2028	2613.48	0	2610.74	0			1.45495	820	1025.31	0	986.558	0	37.5624	0			1.45495	1603	2121.01	0	2103.15	0	13.7132	0
	1.45592	1845	2571.59	0	2568.15	0			1.45592	848	1009.33	0	970.465	0	37.3686	0			1.45592	1599	2087.31	0	2068.84	0	13.675	0
	1.45688	1947	2525.49	0	2521.27	0			1.45688	788	991.727	0	952.749	0	37.1533	0			1.45688	1501	2050.2	0	2031.07	0	13.632	0
	1.45784	1849	2475.05	0	2469.98	0			1.45784	799	972.468	0	933.366	0	36.915	0			1.45784	1437	2009.6	0	1989.75	0	13.5836	0
	1.4588	1864	2420.2	0	2414.2	0			1.4588	787	951.523	0	912.289	0	36.6523	0			1.4588	1410	1965.45	0	1944.82	0	13.5292	0
	1.45976	1776	2360.92	0	2353.92	0			1.45976	812	928.885	0	889.511	0	36.3642	0			1.45976	1364	1917.74	0	1896.26	0	13.4684	0
	1.46072	1680	2297.27	0	2289.2	0			1.46072	714	904.57	0	865.052	0	36.0496	0			1.46072	1327	1866.51	0	1844.12	0	13.4005	0
	1.46168	1579	2229.35	0	2220.13	0			1.46168	691	878.617	0	838.95	0	35.7077	0			1.46168	1249	1811.83	0	1788.48	0	13.3249	0
	1.46264	1502	2157.32	0	2146.89	0			1.46264	710	851.091	0	811.274	0	35.3377	0			1.46264	1223	1753.85	0	1729.48	0	13.2413	0
	1.4636	1551	2081.44	0	2069.73	0			1.4636	689	822.082	0	782.114	0	34.9395	0			1.4636	1200	1692.75	0	1667.31	0	13.149	0
	1.46456	1412	2002	0	1988.95	0			1.46456	643	791.704	0	751.589	0	34.5128	0			1.46456	1169	1628.79	0	1602.24	0	13.0477	0
	1.46553	1436	1919.37	0	1904.93	0			1.46553	610	760.096	0	719.838	0	34.0582	0			1.46553	1110	1562.25	0	1534.55	0	12.9369	0
	1.46649	1404	1833.97	0	1818.1	0			1.46649	591	727.419	0	687.025	0	33.5762	0			1.46649	1043	1493.48	0	1464.6	0	12.8165	0
	1.46745	1249	1746.28	0	1728.94	0			1.46745	587	693.851	0	653.332	0	33.0678	0			1.46745	979	1422.86	0	1392.78	0	12.686	0
	1.46841	1187	1656.81	0	1637.98	0			1.46841	535	659.591	0	618.959	0	32.5341	0			1.46841	931	1350.79	0	1319.5	0	12.5454	0
	1.46937	1137	1566.12	0	1545.78	0			1.46937	475	624.848	0	584.118	0	31.9767	0			1.46937	855	1277.74	0	1245.23	0	12.3946	0
	1.47033	1163	1474.78	0	1452.93	0			1.47033	463	589.841	0	549.031	0	31.3976	0			1.47033	829	1204.15	0	1170.43	0	12.2338	0
	1.47129	1119	1383.39	0	1360.03	0			1.47129	462	554.795	0	513.924	0	30.7988	0			1.47129	724	1130.51	0	1095.59	0	12.0631	0
	1.47225	963	1292.53	0	1267.68	0			1.47225	404	519.935	0	479.026	0	30.1829	0			1.47225	784	1057.29	0	1021.19	0	11.8829	0
	1.47321	890	1202.79	0	1176.47	0			1.47321	395	485.483	0	444.558	0	29.5525	0			1.47321	697	984.954	0	947.716	0	11.6935	0
	1.47417	840	1114.72	0	1086.97	0			1.47417	375	451.652	0	410.737	0	28.9102	0			1.47417	677	913.955	0	875.616	0	11.4955	0
	1.47514	791	1028.85	0	999.717	0			1.47514	319	418.644	0	377.765	0	28.259	0			1.47514	635	844.716	0	805.325	0	11.2896	0
	1.4761	714	945.652	0	915.189	0			1.4761	318	386.64	0	345.822	0	27.6018	0			1.4761	555	777.618	0	737.231	0	11.0765	0
	1.47706	733	865.598	0	833.863	0			1.47706	268	355.82	0	315.091	0	26.9418	0			1.47706	545	713.039	0	671.717	0	10.857	0
	1.47802	635	789.048	0	756.108	0			1.47802	243	326.323	0	285.709	0	26.2816	0			1.47802	501	651.27	0	609.08	0	10.6322	0
	1.47898	572	716.322	0	682.251	0			1.47898	232	298.273	0	257.799	0	25.6242	0			1.47898	445	592.57	0	549.583	0	10.4029	0
	1.47994	548	647.675	0	612.549	0			1.47994	254	271.767	0	231.46	0	24.9722	0			1.47994	409	537.145	0	493.433	0	10.1702	0
	1.4809	482	583.298	0	547.197	0			1.4809	218	246.881	0	206.765	0	24.328	0			1.4809	345	485.148	0	440.788	0	9.93511	0
	1.48186	431	523.314	0	486.319	0			1.48186	163	223.663	0	183.761	0	23.6937	0			1.48186	357	436.681	0	391.747	0	9.69879	0
	1.48282	411	467.785	0	429.978	0			1.48282	149	202.138	0	162.471	0	23.0713	0			1.48282	297	391.793	0	346.362	0	9.46225	0
	1.48378	347	416.71	0	378.174	0			1.48378	162	182.307	0	142.896	0	22.4622	0			1.48378	276	350.487	0	304.63	0	9.22649	0
	1.48474	324	370.035	0	330.85	0			1.48474	140	164.15	0	125.014	0	21.8676	0			1.48474	256	312.718	0	266.509	0	8.99247	0
	1.48571	312	327.656	0	287.9	0			1.48571	132	147.629	0	108.784	0	21.2884	0			1.48571	234	278.404	0	231.91	0	8.76107	0
	1.48667	260	289.423	0	249.172	0			1.48667	135	132.689	0	94.1504	0	20.7249	0			1.48667	194	247.426	0	200.714	0	8.53309	0
	1.48763	234	255.153	0	214.479	0			1.48763	111	119.259	0	81.0408	0	20.1775	0			1.48763	178	219.636	0	172.766	0	8.30921	0
	1.48859	231	224.631	0	183.6	0			1.48859	95	107.257	0	69.3731	0	19.6454	0			1.48859	140	194.864	0	147.893	0	8.09001	0
	1.48955	190	197.621	0	156.297	0			1.48955	80	96.5955	0	59.0561	0	19.1286	0			1.48955	146	172.918	0	125.899	0	7.87594	0
	1.49051	182	173.87	0	132.31	0			1.49051	78	87.1765	0	49.9926	0	18.6258	0			1.49051	144	153.598	0	106.577	0	7.66732	0
	1.49147	151	153.116	0	111.375	0			1.49147	57	78.9007	0	42.0821	0	18.136	0			1.49147	123	136.692	0	89.7129	0	7.46435	0
	1.49243	131	135.096	0	93.2211	0			1.49243	49	71.6666	0	35.2227	0	17.6576	0			1.49243	131	121.989	0	75.0898	0	7.26708	0
	1.49339	110	119.547	0	77.5818	0			1.49339	75	65.3735	0	29.3134	0	17.189	0			1.49339	110	109.277	0	62.4921	0	7.07544	0
	1.49436	125	106.212	0	64.1962	0			1.49436	50	59.9232	0	24.2557	0	16.7286	0			1.49436	115	98.3509	0	51.7097	0	6.88918	0
	1.49532	111	94.847	0	52.8139	0			1.49532	44	55.2208	0	19.9549	0	16.2745	0			1.49532	102	89.0125	0	42.5412	0	6.7081	0
	1.49628	89	85.2183	0	43.1979	0			1.49628	44	51.1769	0	16.3216	0	15.8248	0			1.49628	67	81.0744	0	34.7955	0	6.53172	0
	1.49724	77	77.1086	0	35.127	0			1.49724	43	47.7075	0	13.2721	0	15.3778	0			1.49724	88	74.3616	0	28.2943	0	6.35956	0
	1.4982	84	70.3176	0	28.3969	0			1.4982	40	44.7352	0	10.7292	0	14.9318	0			1.4982	65	68.7122	0	22.8732	0	6.19106	0
	1.49916	87	64.6479	0	22.8068	0			1.49916	34	42.184	0	8.61703	0	14.4851	0			1.49916	70	63.9672	0	18.3704	0	6.0256	0
	1.50012	84	59.9664	0	18.2212	0			1.50012	43	40.0021	0	6.88442	0	14.0362	0			1.50012	77	60.0189	0	14.6767	0	5.86252	0
	1.50108	69	56.1073	0	14.471	0			1.50108	33	38.1259	0	5.46748	0	13.5842	0			1.50108	76	56.7333	0	11.656	0	5.70118	0
	1.50204	57	52.941	0	11.4246	0			1.50204	21	36.5055	0	4.31644	0	13.128	0			1.50204	65	54.0058	0	9.20214	0	5.54092	0
	1.503	56	50.3533	0	8.96563	0			1.503	29	35.0971	0	3.38738	0	12.667	0			1.503	50	51.744	0	7.2215	0	5.38112	0
	1.50396	60	48.2458	0	6.99378	0			1.50396	38	33.8632	0	2.64237	0	12.2007	0			1.50396	48	49.868	0	5.63322	0	5.22119	0
	1.50493	78	46.5336	0	5.42283	0			1.50493	19	32.7718	0	2.04882	0	11.7292	0			1.50493	48	48.3092	0	4.36786	0	5.0606	0
	1.50589	49	45.1447	0	4.1794	0			1.50589	20	31.7959	0	1.57903	0	11.2526	0			1.50589	58	47.0094	0	3.36632	0	4.89896	0
	1.50685	50	43.9995	0	3.18244	0			1.50685	34	30.906	0	1.20235	0	10.7716	0			1.50685	49	45.9042	0	2.56329	0	4.73587	0
	1.50781	63	43.0887	0	2.4226	0			1.50781	23	30.0994	0	0.91528	0	10.2868	0			1.50781	49	44.9858	0	1.95127	0	4.57108	0
	1.50877	51	42.3466	0	1.83297	0			1.50877	24	29.3525	0	0.69251	0	9.79952	0			1.50877	43	44.2013	0	1.47635	0	4.40444	0
	1.50973	47	41.7387	0	1.3784	0			1.50973	24	28.6534	0	0.52076	0	9.31088	0			1.50973	52	43.5229	0	1.11022	0	4.23592	0
	1.51069	58	41.2368	0	1.03023	0			1.51069	18	27.9932	0	0.38922	0	8.82241	0			1.51069	53	42.928	0	0.82978	0	4.06557	0
	1.51165	47	40.8181	0	0.76529	0			1.51165	22	27.3646	0	0.28913	0	8.33561	0			1.51165	49	42.3985	0	0.61639	0	3.89356	0
	1.51261	45	40.4643	0	0.565	0			1.51261	20	26.7628	0	0.21345	0	7.85254	0			1.51261	46	41.92	0	0.45507	0	3.72016	0
	1.51358	42	40.1609	0	0.41456	0			1.51358	15	26.1841	0	0.15662	0	7.37482	0			1.51358	43	41.4811	0	0.3339	0	3.54575	0
	1.51454	34	39.8963	0	0.30231	0			1.51454	28	25.626	0	0.11421	0	6.90434	0			1.51454	43	41.073	0	0.24349	0	3.37077	0
	1.5155	47	39.6617	0	0.21909	0			1.5155	21	25.0869	0	0.08277	0	6.4429	0			1.5155	44	40.689	0	0.17646	0	3.19574	0
	1.51646	47	39.4498	0	0.1578	0			1.51646	27	24.566	0	0.05961	0	5.99227	0			1.51646	52	40.324	0	0.12709	0	3.02118	0
	1.51742	52	39.2555	0	0.11295	0			1.51742	24	24.063	0	0.04267	0	5.55415	0			1.51742	34	39.9745	0	0.09097	0	2.84783	0
	1.51838	56	39.0744	0	0.08035	0			1.51838	29	23.5778	0	0.03035	0	5.13011	0			1.51838	39	39.6375	0	0.06471	0	2.67626	0
	1.51934	38	38.9035	0	0.0568	0			1.51934	25	23.1109	0	0.02146	0	4.72156	0			1.51934	35	39.3113	0	0.04575	0	2.50715	0
	1.5203	55	38.7404	0	0.0399	0			1.5203	26	22.6625	0	0.01507	0	4.32976	0			1.5203	53	38.9947	0	0.03214	0	2.34115	0
	1.52126	52	38.5832	0	0.02786	0			1.52126	20	22.2331	0	0.01052	0	3.95578	0			1.52126	48	38.6867	0	0.02244	0	2.1789	0
	1.52222	42	38.4307	0	0.01933	0			1.52222	21	21.8231	0	0.0073	0	3.60047	0			1.52222	48	38.3869	0	0.01557	0	2.021	0
	1.52319	38	38.2818	0	0.01333	0			1.52319	24	21.4328	0	0.00503	0	3.26445	0			1.52319	45	38.0952	0	0.01073	0	1.86804	0
	1.52415	47	38.1357	0	0.0089	0			1.52415	21	21.0624	0	0.00336	0	2.94832	0			1.52415	33	37.8112	0	0.00717	0	1.72053	0
	1.52511	38	37.9922	0	0.00607	0			1.52511	17	20.7122	0	0.00229	0	2.65225	0			1.52511	40	37.5354	0	0.00489	0	1.57893	0
	1.52607	45	37.8507	0	0.00411	0			1.52607	23	20.382	0	0.00155	0	2.37631	0			1.52607	43	37.2677	0	0.00331	0	1.44365	0
	1.52703	37	37.711	0	0.00277	0			1.52703	17	20.0717	0	0.00105	0	2.12039	0			1.52703	39	37.0081	0	0.00223	0	1.31499	0
	1.52799	30	37.5727	0	0.00185	0			1.52799	18	19.7808	0	0.000699531	0	1.88417	0			1.52799	23	36.7568	0	0.00149	0	1.1932	0
	1.52895	35	37.4358	0	0.00123	0			1.52895	26	19.509	0	0.000464945	0	1.66722	0			1.52895	39	36.5137	0	0.000991227	0	1.07851	0
	1.52991	42	37.3001	0	0.000812814	0			1.52991	17	19.2556	0	0.000307064	0	1.46895	0			1.52991	42	36.2789	0	0.00065464	0	0.97099	0
	1.53087	42	37.1651	0	0	0			1.53087	22	19.0197	0	0	0	1.28865	0			1.53087	41	36.052	0	0	0	0.87069	0
	1.53183	42	37.0318	0	0	0			1.53183	21	18.8011	0	0	0	1.1255	0			1.53183	41	35.8339	0	0	0	0.77757	0
	1.5328	40	36.8996	0	0	0			1.5328	22	18.5986	0	0	0	0.97863	0			1.5328	54	35.6237	0	0	0	0.69153	0
	1.53376	39	36.7684	0	0	0			1.53376	21	18.4112	0	0	0	0.84708	0			1.53376	46	35.4214	0	0	0	0.61243	0
	1.53472	42	36.6381	0	0	0			1.53472	15	18.238	0	0	0	0.72984	0			1.53472	44	35.2268	0	0	0	0.54007	0
	1.53568	27	36.5088	0	0	0			1.53568	17	18.0781	0	0	0	0.62592	0			1.53568	43	35.0395	0	0	0	0.4742	0
	1.53664	31	36.3804	0	0	0			1.53664	20	17.9302	0	0	0	0.53419	0			1.53664	32	34.8593	0	0	0	0.41454	0
	1.5376	50	36.253	0	0	0			1.5376	19	17.7936	0	0	0	0.45379	0			1.5376	40	34.6859	0	0	0	0.36077	0
	1.53856	48	36.1264	0	0	0			1.53856	19	17.6673	0	0	0	0.38363	0			1.53856	42	34.5189	0	0	0	0.31257	0
	1.53952	42	36.0008	0	0	0			1.53952	15	17.5502	0	0	0	0.32274	0			1.53952	40	34.3578	0	0	0	0.26956	0
	1.54048	36	35.8761	0	0	0			1.54048	25	17.4416	0	0	0	0.27016	0			1.54048	34	34.2025	0	0	0	0.2314	0
	1.54144	40	35.7522	0	0	0			1.54144	19	17.3404	0	0	0	0.22502	0			1.54144	42	34.0525	0	0	0	0.1977	0
	1.54241	31	35.6292	0	0	0			1.54241	26	17.2458	0	0	0	0.18647	0			1.54241	29	33.9073	0	0	0	0.16809	0
	1.54337	31	35.507	0	0	0			1.54337	13	17.1573	0	0	0	0.15373	0			1.54337	32	33.7667	0	0	0	0.14224	0
	1.54433	34	35.3857	0	0	0			1.54433	11	17.0739	0	0	0	0.12609	0			1.54433	32	33.6302	0	0	0	0.11978	0
	1.54529	34	35.2653	0	0	0			1.54529	19	16.995	0	0	0	0.1028	0			1.54529	37	33.4976	0	0	0	0.10037	0
	1.54625	33	35.1456	0	0	0			1.54625	11	16.9202	0	0	0	0.08343	0			1.54625	40	33.3685	0	0	0	0.08369	0
	1.54721	37	35.0267	0	0	0			1.54721	22	16.8489	0	0	0	0.06735	0			1.54721	37	33.2425	0	0	0	0.06942	0
	1.54817	16	34.9087	0	0	0			1.54817	16	16.7805	0	0	0	0.05404	0			1.54817	52	33.1194	0	0	0	0.05729	0
	1.54913	40	34.7914	0	0	0			1.54913	19	16.7148	0	0	0	0.04316	0			1.54913	40	32.9989	0	0	0	0.04704	0
	1.55009	41	34.6749	0	0	0			1.55009	19	16.6513	0	0	0	0.03427	0			1.55009	29	32.8807	0	0	0	0.03839	0
	1.55105	35	34.5592	0	0	0			1.55105	21	16.5897	0	0	0	0.02707	0			1.55105	38	32.7647	0	0	0	0.03119	0
	1.55202	46	34.4442	0	0	0			1.55202	12	16.5297	0	0	0	0.02126	0			1.55202	37	32.6506	0	0	0	0.02521	0
	1.55298	51	34.33	0	0	0			1.55298	19	16.4712	0	0	0	0.01661	0			1.55298	44	32.5383	0	0	0	0.02026	0
	1.55394	36	34.2165	0	0	0			1.55394	19	16.4138	0	0	0	0.0129	0			1.55394	42	32.4275	0	0	0	0.01619	0
	1.5549	40	34.1037	0	0	0			1.5549	14	16.3575	0	0	0	0.00996	0			1.5549	37	32.3181	0	0	0	0.01287	0
	1.55586	30	33.9917	0	0	0			1.55586	8	16.3021	0	0	0	0.00765	0			1.55586	40	32.21	0	0	0	0.01018	0
	1.55682	33	33.8803	0	0	0			1.55682	16	16.2474	0	0	0	0.0058	0			1.55682	55	32.1031	0	0	0	0.008	0
	1.55778	34	33.7697	0	0	0			1.55778	11	16.1934	0	0	0	0.0044	0			1.55778	46	31.9973	0	0	0	0.00626	0
	1.55874	36	33.6597	0	0	0			1.55874	20	16.14	0	0	0	0.00332	0			1.55874	28	31.8925	0	0	0	0.00486	0
	1.5597	43	33.5505	0	0	0			1.5597	15	16.0872	0	0	0	0.00249	0			1.5597	32	31.7886	0	0	0	0.00376	0
	1.56066	36	33.4419	0	0	0			1.56066	11	16.0348	0	0	0	0.00186	0			1.56066	22	31.6855	0	0	0	0.00289	0
	1.56163	28	33.334	0	0	0			1.56163	20	15.9828	0	0	0	0.00137	0			1.56163	37	31.5833	0	0	0	0.0022	0
	1.56259	29	33.2267	0	0	0			1.56259	12	15.9313	0	0	0	0.00101	0			1.56259	35	31.4818	0	0	0	0.00167	0
	1.56355	34	33.1201	0	0	0			1.56355	13	15.8801	0	0	0	0.000741789	0			1.56355	35	31.3811	0	0	0	0.00126	0
	1.56451	38	33.0141	0	0	0			1.56451	12	15.8293	0	0	0	0.000540015	0			1.56451	33	31.2811	0	0	0	0.000946201	0
	1.56547	35	32.9088	0	0	0			1.56547	11	15.7789	0	0	0	0.00039076	0			1.56547	33	31.1817	0	0	0	0.000706244	0
	1.56643	31	32.8041	0	0	0			1.56643	15	15.7287	0	0	0	0.000281051	0			1.56643	32	31.083	0	0	0	0.000524029	0
	1.56739	39	32.7	0	0	0			1.56739	18	15.6789	0	0	0	0.000200919	0			1.56739	34	30.9848	0	0	0	0.000386197	0
	1.56835	35	32.5966	0	0	0			1.56835	11	15.6294	0	0	0	0.000142762	0			1.56835	28	30.8873	0	0	0	0.000283188	0
	1.56931	21	32.4937	0	0	0			1.56931	13	15.5801	0	0	0	9.87335e-05	0			1.56931	34	30.7904	0	0	0	0.00020641	0
	1.57027	31	32.3915	0	0	0			1.57027	19	15.5312	0	0	0	6.94046e-05	0			1.57027	35	30.6941	0	0	0	0.000149544	0
	1.57123	40	32.2898	0	0	0			1.57123	17	15.4825	0	0	0	4.8484e-05	0			1.57123	38	30.5983	0	0	0	0.00010769	0
	1.5722	19	32.1887	0	0	0			1.5722	13	15.4341	0	0	0	3.36584e-05	0			1.5722	32	30.5031	0	0	0	7.70814e-05	0
	1.57316	32	32.0883	0	0	0			1.57316	12	15.386	0	0	0	2.26582e-05	0			1.57316	44	30.4085	0	0	0	5.48375e-05	0
	1.57412	32	31.9884	0	0	0			1.57412	14	15.3382	0	0	0	1.55544e-05	0			1.57412	36	30.3144	0	0	0	3.79605e-05	0
	1.57508	40	31.889	0	0	0			1.57508	18	15.2907	0	0	0	1.06102e-05	0			1.57508	42	30.2208	0	0	0	2.67181e-05	0
	1.57604	29	31.7902	0	0	0			1.57604	20	15.2434	0	0	0	7.19175e-06	0			1.57604	27	30.1277	0	0	0	1.86882e-05	0
	1.577	25	31.692	0	0	0			1.577	15	15.1964	0	0	0	4.84378e-06	0			1.577	40	30.0352	0	0	0	1.29901e-05	0
	1.57796	28	31.5943	0	0	0			1.57796	16	15.1496	0	0	0	3.24169e-06	0			1.57796	27	29.9432	0	0	0	8.97304e-06	0
	1.57892	19	31.4972	0	0	0			1.57892	11	15.1031	0	0	0	2.15574e-06	0			1.57892	29	29.8517	0	0	0	6.01677e-06	0
	1.57988	30	31.4006	0	0	0			1.57988	13	15.0569	0	0	0	1.42448e-06	0			1.57988	39	29.7607	0	0	0	4.10954e-06	0
	1.58085	37	31.3046	0	0	0			1.58085	11	15.0109	0	0	0	0	0			1.58085	34	29.6702	0	0	0	2.7891e-06	0
	1.58181	39	31.2091	0	0	0			1.58181	6	14.9651	0	0	0	0	0			1.58181	28	29.5802	0	0	0	1.88094e-06	0
	1.58277	41	31.1141	0	0	0			1.58277	15	14.9197	0	0	0	0	0			1.58277	33	29.4907	0	0	0	1.26044e-06	0
	1.58373	36	31.0196	0	0	0			1.58373	12	14.8744	0	0	0	0	0			1.58373	39	29.4017	0	0	0	8.39281e-07	0
	1.58469	29	30.9256	0	0	0			1.58469	10	14.8294	0	0	0	0	0			1.58469	32	29.3131	0	0	0	5.553e-07	0
	1.58565	34	30.8322	0	0	0			1.58565	11	14.7847	0	0	0	0	0			1.58565	34	29.225	0	0	0	0	0
	1.58661	40	30.7392	0	0	0			1.58661	20	14.7402	0	0	0	0	0			1.58661	41	29.1374	0	0	0	0	0
	1.58757	28	30.6468	0	0	0			1.58757	9	14.6959	0	0	0	0	0			1.58757	28	29.0503	0	0	0	0	0
	1.58853	34	30.5548	0	0	0			1.58853	6	14.6519	0	0	0	0	0			1.58853	43	28.9636	0	0	0	0	0
	1.58949	39	30.4633	0	0	0			1.58949	10	14.6081	0	0	0	0	0			1.58949	37	28.8774	0	0	0	0	0
	1.59045	29	30.3724	0	0	0			1.59045	6	14.5645	0	0	0	0	0			1.59045	43	28.7916	0	0	0	0	0
	1.59142	38	30.2818	0	0	0			1.59142	10	14.5212	0	0	0	0	0			1.59142	32	28.7062	0	0	0	0	0
	1.59238	34	30.1918	0	0	0			1.59238	9	14.4781	0	0	0	0	0			1.59238	38	28.6213	0	0	0	0	0
	1.59334	39	30.1022	0	0	0			1.59334	8	14.4352	0	0	0	0	0			1.59334	30	28.5369	0	0	0	0	0
	1.5943	31	30.0131	0	0	0			1.5943	12	14.3925	0	0	0	0	0			1.5943	39	28.4529	0	0	0	0	0
	1.59526	27	29.9245	0	0	0			1.59526	14	14.3501	0	0	0	0	0			1.59526	29	28.3693	0	0	0	0	0
	1.59622	22	29.8363	0	0	0			1.59622	12	14.3079	0	0	0	0	0			1.59622	31	28.2861	0	0	0	0	0
	1.59718	42	29.7486	0	0	0			1.59718	13	14.2659	0	0	0	0	0			1.59718	36	28.2034	0	0	0	0	0
	1.59814	27	29.6613	0	0	0			1.59814	12	14.2241	0	0	0	0	0			1.59814	41	28.121	0	0	0	0	0
	1.5991	32	29.5744	0	0	0			1.5991	11	14.1825	0	0	0	0	0			1.5991	34	28.0391	0	0	0	0	0
	1.60007	28	29.488	0	0	0			1.60007	15	14.1412	0	0	0	0	0			1.60007	50	27.9576	0	0	0	0	0
[truncated: 24 more columns]

## Sheet: Fig.3
Fig.3b		Current density / mA/cm2							Fig.3c		Potential / V vs. RHE		Potential / V vs. RHE		Potential / V vs. RHE		Potential / V vs. RHE		Potential / V vs. RHE		Potential / V vs. RHE		Fitted														Fig.3d									Fig.3e
	Potential / V vs. RHE	0 V	1 V	2 V	3 V	4 V	5 V			Log j	0 V	Log j	1 V	Log j	2 V	Log j	3 V	Log j	4 V	Log j	5 V				0 V		1 V		2 V		3 V		4 V		5 V			Potential / V vs. RHE	0 V	1 V	2 V	3 V	4 V	5 V			0.00269	1.23547
	1.71574	174.327	295.064	478.215	590.736	842.899	823.269			1.68164	1.62053	1.68255	1.59855	1.88365	1.59855	1.98413	1.59855	2.10866	1.59855	2.1172	1.59855			0.1856	1.52428	0.07056	1.50642	0.18201	1.50511	0.42529	1.50707	0.53249	1.50639	0.57916	1.50706				1.6922	1.64581	1.58966	1.5799	1.57868	1.57745			0.25229	1.23529
	1.7133	167.122	285.695	463.239	573.332	816.79	799.787			1.65912	1.61809	1.65016	1.59611	1.85282	1.59611	1.95374	1.59611	2.07856	1.59611	2.08734	1.59611			0.18697	1.52436	0.07201	1.5065	0.18355	1.50518	0.42669	1.50715	0.53391	1.50647	0.58054	1.50714				1.75111	1.60097	1.57045	1.56557	1.5619	1.5619			0.50189	1.23523
	1.71086	160.889	277.478	450.085	558.154	793.11	778.341			1.63596	1.61564	1.61813	1.59367	1.8207	1.59367	1.92253	1.59367	2.04755	1.59367	2.05636	1.59367			0.18835	1.52444	0.07346	1.50658	0.18509	1.50526	0.42809	1.50723	0.53532	1.50654	0.58192	1.50722				1.71086	1.65837	1.63518	1.62175	1.6132	1.5619			0.75149	1.2352
	1.70842	155.465	270.011	437.942	543.784	770.848	758.507			1.61194	1.6132	1.58537	1.59123	1.78775	1.59123	1.89004	1.59123	2.0156	1.59123	2.02466	1.59123			0.18973	1.52452	0.0749	1.50665	0.18663	1.50534	0.42949	1.50731	0.53674	1.50662	0.5833	1.5073				1.6922	1.60065	1.54205	1.54694	1.54327	1.5506			1.00109	1.2352
	1.70598	150.345	263.251	426.609	530.226	749.806	739.686			1.58696	1.61076	1.55118	1.58879	1.75378	1.58879	1.85687	1.58879	1.98285	1.58879	1.99199	1.58879			0.1911	1.52459	0.07635	1.50673	0.18817	1.50542	0.43089	1.50738	0.53816	1.5067	0.58468	1.50737				1.77261	1.75797	1.70181	1.63467	1.65176	1.67008			1.26629	1.23526
	1.70353	145.731	256.977	416.085	517.678	729.971	721.675			1.56095	1.60832	1.51621	1.58635	1.71879	1.58635	1.82256	1.58635	1.94932	1.58635	1.95841	1.58635			0.19248	1.52467	0.0778	1.50681	0.1897	1.5055	0.43229	1.50746	0.53958	1.50678	0.58606	1.50745				1.65787	1.68716	1.62735	1.62979	1.62979	1.60904			1.51589	1.23489
	1.70109	141.44	250.825	406.169	505.536	710.946	704.069			1.53405	1.60588	1.48025	1.5839	1.6831	1.5839	1.7876	1.5839	1.91447	1.5839	1.92389	1.5839			0.19386	1.52475	0.07925	1.50689	0.19124	1.50558	0.43369	1.50754	0.541	1.50685	0.58744	1.50753				1.79001	1.77536	1.69479	1.64597	1.61667	1.63132			1.78109	1.23483
	1.69865	137.373	245.037	396.455	493.798	692.331	687.066			1.506	1.60344	1.44339	1.58146	1.64521	1.58146	1.75161	1.58146	1.87868	1.58146	1.88845	1.58146			0.19523	1.52483	0.08069	1.50697	0.19278	1.50566	0.43509	1.50762	0.54242	1.50693	0.58882	1.50761				1.79474	1.61285	1.60431	1.58722	1.58722	1.59943			2.03069	1.23471
	1.69621	133.609	239.492	387.145	482.465	674.519	670.474			1.47736	1.60099	1.40543	1.57902	1.60762	1.57902	1.71474	1.57902	1.84221	1.57902	1.85208	1.57902			0.19661	1.52491	0.08214	1.50704	0.19432	1.50573	0.43648	1.50769	0.54383	1.50701	0.5902	1.50768												2.28029	1.23477
	1.69377	129.966	234.089	378.038	471.537	657.116	654.484			1.44786	1.59855	1.36708	1.57658	1.56932	1.57658	1.67704	1.57658	1.80502	1.57658	1.81496	1.57658			0.19799	1.52499	0.08359	1.50712	0.19586	1.50581	0.43788	1.50777	0.54525	1.50709	0.59158	1.50776			Tafel slope / mV/dec	0 V	1 V	2 V	3 V	4 V	5 V			2.52989	1.23468
	1.69133	126.586	228.827	369.134	460.608	639.913	638.497			1.41685	1.59611	1.32752	1.57414	1.52939	1.57414	1.63839	1.57414	1.76646	1.57414	1.77686	1.57414			0.19936	1.52507	0.08503	1.5072	0.1974	1.50589	0.43928	1.50785	0.54667	1.50717	0.59296	1.50784				275	157	109	92	80	81			2.77949	1.23431
	1.68889	123.328	223.606	360.432	449.882	622.914	622.711			1.38502	1.59367	1.28711	1.5717	1.48852	1.5717	1.59797	1.5717	1.7276	1.5717	1.73785	1.5717			0.20074	1.52515	0.08648	1.50728	0.19893	1.50597	0.44068	1.50793	0.54809	1.50724	0.59434	1.50792				185	88	73	67	68	65			3.04469	1.23416
	1.68644	120.151	218.364	351.73	439.156	606.521	607.128			1.35222	1.59123	1.24577	1.56926	1.44692	1.56926	1.55731	1.56926	1.68745	1.56926	1.69815	1.56926			0.20212	1.52523	0.08793	1.50736	0.20047	1.50605	0.44208	1.508	0.54951	1.50732	0.59572	1.50799				63	62	57	61	58	56			3.29429	1.23404
	1.684	117.176	213.284	343.23	428.43	590.534	591.546			1.31823	1.58879	1.2039	1.56682	1.40429	1.56682	1.51594	1.56682	1.6468	1.56682	1.65757	1.56682			0.20349	1.52531	0.08938	1.50743	0.20201	1.50613	0.44348	1.50808	0.55093	1.5074	0.59711	1.50807				235	108	59	59	57	61			3.55949	1.23397
	1.68156	114.161	208.144	334.73	418.109	574.344	576.165			1.28351	1.58635	1.16102	1.56437	1.361	1.56437	1.47348	1.56437	1.60392	1.56437	1.61515	1.56437			0.20487	1.52539	0.09082	1.50751	0.20355	1.50621	0.44488	1.50816	0.55234	1.50748	0.59849	1.50815				202	157	148	102	118	123			3.80909	1.23388
	1.67912	111.287	203.085	326.21	407.788	558.558	560.986			1.24757	1.5839	1.1172	1.56193	1.31646	1.56193	1.4305	1.56193	1.56119	1.56193	1.57263	1.56193			0.20625	1.52547	0.09227	1.50759	0.20509	1.50628	0.44627	1.50824	0.55376	1.50756	0.59987	1.50823				113	129	97	94	89	86			4.0743	1.23355
	1.67668	108.433	198.025	317.872	397.264	542.57	545.808			1.21065	1.58146	1.07249	1.55949	1.27127	1.55949	1.38701	1.55949	1.51808	1.55949	1.52939	1.55949			0.20762	1.52554	0.09372	1.50767	0.20663	1.50636	0.44767	1.50832	0.55518	1.50763	0.60125	1.5083				114	115	97	71	69	67			4.3239	1.23327
	1.67424	105.66	193.046	309.494	386.741	526.988	530.833			1.17257	1.57902	1.02749	1.55705	1.22512	1.55705	1.34251	1.55705	1.4738	1.55705	1.48534	1.55705			0.209	1.52562	0.09516	1.50775	0.20816	1.50644	0.44907	1.50839	0.5566	1.50771	0.60263	1.50838				209	106	87	83	85	92			4.5735	1.23321
	1.6718	102.847	188.007	301.136	376.42	511.404	515.654			1.13385	1.57658	0.98175	1.55461	1.17813	1.55461	1.29761	1.55461	1.42906	1.55461	1.44116	1.55461			0.21038	1.5257	0.09661	1.50782	0.2097	1.50652	0.45047	1.50847	0.55802	1.50779	0.60401	1.50846												4.8231	1.2333
	1.66935	100.156	182.887	292.798	365.896	496.024	500.679			1.09382	1.57414	0.93515	1.55217	1.13069	1.55217	1.25207	1.55217	1.38385	1.55217	1.39624	1.55217			0.21175	1.52578	0.09806	1.5079	0.21124	1.5066	0.45187	1.50855	0.55943	1.50787	0.60539	1.50854												5.0727	1.23318
	1.66691	97.4646	177.889	284.46	355.575	480.846	485.703			1.05272	1.5717	0.88823	1.54973	1.08206	1.54973	1.20566	1.54973	1.33769	1.54973	1.35035	1.54973			0.21313	1.52586	0.0995	1.50798	0.21278	1.50668	0.45327	1.50863	0.56085	1.50795	0.60677	1.50861												5.3223	1.23291
	1.66447	94.7729	172.809	276.263	345.052	465.667	470.929			1.0109	1.56926	0.84081	1.54728	1.03345	1.54728	1.15889	1.54728	1.29055	1.54728	1.3046	1.54728			0.21451	1.52594	0.10095	1.50806	0.21432	1.50675	0.45467	1.5087	0.56227	1.50802	0.60815	1.50869												5.5719	1.23281
	1.66203	92.2025	167.73	267.885	334.73	450.691	456.156			0.96826	1.56682	0.79302	1.54484	0.98358	1.54484	1.11227	1.54484	1.24387	1.54484	1.25807	1.54484			0.21589	1.52602	0.1024	1.50814	0.21586	1.50683	0.45607	1.50878	0.56369	1.5081	0.60953	1.50877												5.8371	1.23272
	1.65959	89.4909	162.629	259.507	324.166	435.918	441.382			0.92411	1.56437	0.7447	1.5424	0.93311	1.5424	1.06492	1.5424	1.19691	1.5424	1.21173	1.5424			0.21726	1.5261	0.10385	1.50821	0.21739	1.50691	0.45746	1.50886	0.56511	1.50818	0.61091	1.50885												6.0867	1.23275
	1.65715	86.8397	157.57	251.169	313.764	421.145	426.609			0.87996	1.56193	0.69725	1.53996	0.88216	1.53996	1.01737	1.53996	1.14921	1.53996	1.165	1.53996			0.21864	1.52618	0.10529	1.50829	0.21893	1.50699	0.45886	1.50894	0.56653	1.50826	0.61229	1.50892												6.3363	1.23272
	1.65471	84.1685	152.47	242.871	303.443	406.574	412.24			0.83407	1.55949	0.64898	1.53752	0.83106	1.53752	0.97015	1.53752	1.10175	1.53752	1.11808	1.53752			0.22002	1.52626	0.10674	1.50837	0.22047	1.50707	0.46026	1.50901	0.56794	1.50833	0.61367	1.509												6.5859	1.23233
	1.65227	81.5172	147.391	234.635	293.041	392.002	397.669			0.78747	1.55705	0.60063	1.53508	0.77993	1.53508	0.92346	1.53508	1.05326	1.53508	1.07161	1.53508			0.22139	1.52634	0.10819	1.50845	0.22201	1.50715	0.46166	1.50909	0.56936	1.50841	0.61505	1.50908												6.8355	1.23224
	1.64982	78.8865	142.23	226.317	282.679	377.634	383.3			0.74058	1.55461	0.55166	1.53264	0.72827	1.53264	0.87645	1.53264	1.00607	1.53264	1.02508	1.53264			0.22277	1.52641	0.10963	1.50853	0.22355	1.50723	0.46306	1.50917	0.57078	1.50849	0.61643	1.50916												7.0851	1.23214
	1.64738	76.2353	137.151	218.08	272.439	363.468	369.134			0.69283	1.55217	0.50312	1.53019	0.67592	1.53019	0.83017	1.53019	0.95918	1.53019	0.97937	1.53019			0.22415	1.52649	0.11108	1.5086	0.22509	1.5073	0.46446	1.50925	0.5722	1.50857	0.61781	1.50923												7.3347	1.2322
	1.64494	73.6444	132.111	209.985	262.199	349.504	354.968			0.64423	1.54973	0.45719	1.52775	0.62445	1.52775	0.78488	1.52775	0.91158	1.52775	0.93395	1.52775			0.22552	1.52657	0.11253	1.50868	0.22662	1.50738	0.46586	1.50932	0.57362	1.50865	0.6192	1.50931												7.5843	1.23205
	1.6425	71.0137	127.052	201.789	252.08	335.539	341.206			0.5951	1.54728	0.4091	1.52531	0.57312	1.52531	0.73995	1.52531	0.86525	1.52531	0.88924	1.52531			0.2269	1.52665	0.11398	1.50876	0.22816	1.50746	0.46725	1.5094	0.57504	1.50872	0.62058	1.50939												7.8339	1.23181
	1.64006	68.383	121.992	193.714	242.022	321.9	327.283			0.54449	1.54484	0.36331	1.52287	0.52049	1.52287	0.69586	1.52287	0.81926	1.52287	0.84585	1.52287			0.22828	1.52673	0.11542	1.50884	0.2297	1.50754	0.46865	1.50948	0.57645	1.5088	0.62196	1.50947												8.0991	1.23169
	1.63762	65.7722	117.034	185.822	232.126	308.421	313.683			0.49398	1.5424	0.31799	1.52043	0.46909	1.52043	0.6529	1.52043	0.77522	1.52043	0.80338	1.52043			0.22965	1.52681	0.11687	1.50892	0.23124	1.50762	0.47005	1.50956	0.57787	1.50888	0.62334	1.50954												8.3487	1.23156
	1.63518	63.1819	112.056	177.929	222.33	295.105	300.286			0.44279	1.53996	0.27247	1.51799	0.41898	1.51799	0.61133	1.51799	0.73154	1.51799	0.76193	1.51799			0.23103	1.52689	0.11832	1.50899	0.23278	1.5077	0.47145	1.50963	0.57929	1.50896	0.62472	1.50962												8.5983	1.23156
	1.63273	60.6116	107.178	170.158	212.677	282.011	287.05			0.39192	1.53752	0.23036	1.51555	0.37	1.51555	0.56956	1.51555	0.68961	1.51555	0.7223	1.51555			0.23241	1.52697	0.11976	1.50907	0.23432	1.50777	0.47285	1.50971	0.58071	1.50904	0.6261	1.5097												8.8479	1.23153
	1.63029	58.0007	102.362	162.488	203.104	269.342	274.139			0.34012	1.53508	0.18728	1.5131	0.32033	1.5131	0.53071	1.5131	0.64762	1.5131	0.68404	1.5131			0.23378	1.52705	0.12121	1.50915	0.23585	1.50785	0.47425	1.50979	0.58213	1.50911	0.62748	1.50978												9.0975	1.2312
	1.62785	55.512	97.6463	154.899	193.714	256.734	261.47			0.28892	1.53264	0.14671	1.51066	0.27294	1.51066	0.49398	1.51066	0.60651	1.51066	0.64742	1.51066			0.23516	1.52713	0.12266	1.50923	0.23739	1.50793	0.47565	1.50987	0.58354	1.50919	0.62886	1.50985												9.3471	1.23108
	1.62541	52.9622	92.9917	147.492	184.426	244.45	248.984			0.23742	1.53019	0.10851	1.50822	0.2273	1.50822	0.4584	1.50822	0.56715	1.50822	0.61154	1.50822			0.23654	1.52721	0.12411	1.50931	0.23893	1.50801	0.47705	1.50994	0.58496	1.50927	0.63024	1.50993												9.59671	1.23095
	1.62297	50.4926	88.3576	140.186	175.359	232.409	236.78			0.1856	1.52775	0.07056	1.50578	0.18201	1.50578	0.42529	1.50578	0.53249	1.50578	0.57916	1.50578			0.23791	1.52729	0.12555	1.50938	0.24047	1.50809	0.47844	1.51002	0.58638	1.50935	0.63162	1.51001												9.86191	1.23095
	1.62053	48.0443	83.8442	133.042	166.475	220.691	224.779																	0.23929	1.52736	0.127	1.50946	0.24201	1.50817	0.47984	1.5101	0.5878	1.50942	0.633	1.51009												10.1115	1.05368
	1.61809	45.6158	79.4124	126.02	157.772	209.196	213.142																	0.24067	1.52744	0.12845	1.50954	0.24355	1.50825	0.48124	1.51018	0.58922	1.5095	0.63438	1.51016												10.3611	0.94175
	1.61564	43.2477	75.1219	119.2	149.333	197.984	201.789																	0.24204	1.52752	0.12989	1.50962	0.24508	1.50832	0.48264	1.51025	0.59064	1.50958	0.63576	1.51024												10.6107	0.93788
	1.6132	40.9201	70.8923	112.541	141.056	187.117	190.739																	0.24342	1.5276	0.13134	1.5097	0.24662	1.5084	0.48404	1.51033	0.59205	1.50966	0.63714	1.51032												10.8759	0.93125
	1.61076	38.6336	66.7841	106.066	133.002	176.553	179.933																	0.2448	1.52768	0.13279	1.50977	0.24816	1.50848	0.48544	1.51041	0.59347	1.50974	0.63852	1.5104												11.1255	0.92443
	1.60832	36.3875	62.7973	99.7511	125.231	166.232	169.49																	0.24617	1.52776	0.13424	1.50985	0.2497	1.50856	0.48684	1.51049	0.59489	1.50981	0.6399	1.51047												11.3751	0.91771
	1.60588	34.2018	58.9119	93.6595	117.682	156.275	159.391																	0.24755	1.52784	0.13568	1.50993	0.25124	1.50864	0.48823	1.51056	0.59631	1.50989	0.64129	1.51055												11.6247	0.90904
	1.60344	32.0624	55.1877	87.7502	110.336	146.642	149.596																	0.24893	1.52792	0.13713	1.51001	0.25278	1.50872	0.48963	1.51064	0.59773	1.50997	0.64267	1.51063												11.8743	0.89867
	1.60099	30.0166	51.5855	82.0027	103.293	137.373	140.125																	0.2503	1.528	0.13858	1.51009	0.25431	1.50879	0.49103	1.51072	0.59915	1.51005	0.64405	1.51071												12.1395	0.88791
	1.59855	28.0451	48.1451	76.4979	96.4122	128.428	130.978																	0.25168	1.52808	0.14002	1.51016	0.25585	1.50887	0.49243	1.5108	0.60056	1.51013	0.64543	1.51078												12.3891	0.87972
	1.59611	26.1127	44.6848	71.2564	89.8954	119.827	122.276																	0.25306	1.52816	0.14147	1.51024	0.25739	1.50895	0.49383	1.51087	0.60198	1.5102	0.64681	1.51086												12.6387	0.8737
	1.59367	24.2672	41.5076	66.1767	83.6625	111.57	113.857																	0.25443	1.52823	0.14292	1.51032	0.25893	1.50903	0.49523	1.51095	0.6034	1.51028	0.64819	1.51094												12.8883	0.86833
	1.59123	22.5019	38.4917	61.3404	77.6312	103.657	105.843																	0.25581	1.52831	0.14436	1.5104	0.26047	1.50911	0.49663	1.51103	0.60482	1.51036	0.64957	1.51102												13.1379	0.86376
	1.58879	20.8082	35.5778	56.7262	71.9242	96.1283	98.1728																	0.25719	1.52839	0.14581	1.51048	0.26201	1.50919	0.49803	1.51111	0.60624	1.51044	0.65095	1.51109												13.3875	0.85925
	1.58635	19.2094	32.8257	52.3348	66.4605	88.9849	90.8669																	0.25856	1.52847	0.14726	1.51055	0.26354	1.50927	0.49942	1.51118	0.60765	1.51051	0.65233	1.51117												13.6371	0.8554
	1.5839	17.6835	30.2169	48.2061	61.3198	82.124	83.9251																	0.25994	1.52855	0.14871	1.51063	0.26508	1.50934	0.50082	1.51126	0.60907	1.51059	0.65371	1.51125												13.8867	0.85162
	1.58146	16.2424	27.758	44.1788	56.4424	75.6278	77.348																	0.26132	1.52863	0.15015	1.51071	0.26662	1.50942	0.50222	1.51134	0.61049	1.51067	0.65509	1.51133												14.1363	0.84802
	1.57902	14.879	25.435	40.5156	51.8488	69.5362	71.135																	0.26269	1.52871	0.1516	1.51079	0.26816	1.5095	0.50362	1.51142	0.61191	1.51075	0.65647	1.5114												14.3859	0.84512
	1.57658	13.6098	23.285	37.0957	47.5383	63.8291	65.3066																	0.26407	1.52879	0.15305	1.51087	0.2697	1.50958	0.50502	1.51149	0.61333	1.51083	0.65785	1.51148												14.6355	0.84262
	1.57414	12.4114	21.2578	33.837	43.4905	58.4059	59.8224																	0.26545	1.52887	0.15449	1.51094	0.27124	1.50966	0.50642	1.51157	0.61475	1.5109	0.65923	1.51156												14.9007	0.84073
	1.5717	11.2907	19.3692	30.7978	39.625	53.4071	54.6824																	0.26682	1.52895	0.15594	1.51102	0.27277	1.50974	0.50782	1.51165	0.61616	1.51098	0.66061	1.51164												15.1503	0.83892
	1.56926	10.2542	17.6105	27.9848	36.0838	48.6915	49.9057																	0.2682	1.52903	0.15739	1.5111	0.27431	1.50982	0.50921	1.51173	0.61758	1.51106	0.66199	1.51171												15.4155	0.83749
	1.56682	9.29532	15.9918	25.368	32.8052	44.3406	45.4534																	0.26958	1.52911	0.15884	1.51118	0.27585	1.50989	0.51061	1.5118	0.619	1.51114	0.66338	1.51179												15.6651	0.83645
	1.56437	8.39676	14.4884	22.9614	29.7494	40.1714	41.2238																	0.27095	1.52918	0.16028	1.51126	0.27739	1.50997	0.51201	1.51188	0.62042	1.51122	0.66476	1.51187												15.9147	0.8356
	1.56193	7.58507	13.0978	20.7233	26.9463	36.4074	37.3789																	0.27233	1.52926	0.16173	1.51133	0.27893	1.51005	0.51341	1.51196	0.62184	1.51129	0.66614	1.51195												16.1799	0.83508
	1.55949	6.82444	11.8166	18.6755	24.3786	32.967	33.837																	0.27371	1.52934	0.16318	1.51141	0.28047	1.51013	0.51481	1.51204	0.62326	1.51137	0.66752	1.51202												16.4295	0.83444
	1.55705	6.13012	10.6534	16.7929	22.0045	29.7713	30.573																	0.27508	1.52942	0.16462	1.51149	0.282	1.51021	0.51621	1.51212	0.62467	1.51145	0.6689	1.5121												16.6947	0.8341
	1.55461	5.50279	9.58843	15.0707	19.8433	26.8574	27.6161																	0.27646	1.5295	0.16607	1.51157	0.28354	1.51029	0.51761	1.51219	0.62609	1.51153	0.67028	1.51218												16.9443	0.83386
	1.55217	4.92983	8.61294	13.5109	17.8678	24.2022	24.9025																	0.27784	1.52958	0.16752	1.51165	0.28508	1.51036	0.51901	1.51227	0.62751	1.51161	0.67166	1.51226												17.1939	0.83368
	1.54973	4.40793	7.73096	12.0799	16.0568	21.7618	22.4051																	0.27921	1.52966	0.16897	1.51172	0.28662	1.51044	0.5204	1.51235	0.62893	1.51168	0.67304	1.51233												17.4435	0.83361
	1.54728	3.93644	6.9312	10.8007	14.4175	19.523	20.165																	0.28059	1.52974	0.17041	1.5118	0.28816	1.51052	0.5218	1.51243	0.63035	1.51176	0.67442	1.51241												17.6931	0.83352
	1.54484	3.5034	6.20904	9.62888	12.9499	17.5336	18.1165																	0.28197	1.52982	0.17186	1.51188	0.2897	1.5106	0.5232	1.5125	0.63177	1.51184	0.6758	1.51249												17.9427	0.83337
	1.5424	3.11878	5.55518	8.57249	11.6123	15.7365	16.2829																	0.28335	1.5299	0.17331	1.51196	0.29123	1.51068	0.5246	1.51258	0.63318	1.51192	0.67718	1.51257												18.1923	0.8334
	1.53996	2.77195	4.98023	7.62353	10.4081	14.0998	14.6217																	0.28472	1.52998	0.17475	1.51204	0.29277	1.51076	0.526	1.51266	0.6346	1.51199	0.67856	1.51264												18.4575	0.83346
	1.53752	2.46558	4.45634	6.77735	9.33577	12.6402	13.1243																	0.2861	1.53005	0.1762	1.51211	0.29431	1.51084	0.5274	1.51274	0.63602	1.51207	0.67994	1.51272												18.7071	0.83368
	1.53508	2.18838	3.98683	6.02468	8.38416	11.3047	11.7927																	0.28748	1.53013	0.17765	1.51219	0.29585	1.51091	0.5288	1.51281	0.63744	1.51215	0.68132	1.5128												18.9567	0.83383
	1.53264	1.94501	3.56176	5.34894	7.52406	10.1408	10.5944																	0.28885	1.53021	0.1791	1.51227	0.29739	1.51099	0.53019	1.51289	0.63886	1.51223	0.6827	1.51288												19.2063	0.83383
	1.53019	1.7275	3.18509	4.7415	6.76343	9.10301	9.53604																	0.29023	1.53029	0.18054	1.51235	0.29893	1.51107	0.53159	1.51297	0.64027	1.51231	0.68408	1.51295												19.4559	0.83404
	1.52775	1.53319	2.86545	4.21164	6.09365	8.15802	8.58907																	0.29161	1.53037	0.18199	1.51243	0.30046	1.51115	0.53299	1.51305	0.64169	1.51238	0.68547	1.51303												19.7055	0.83419
	1.52531	1.36277	2.56505	3.74213	5.49483	7.33241	7.74886																	0.29298	1.53045	0.18344	1.5125	0.302	1.51123	0.53439	1.51312	0.64311	1.51246	0.68685	1.51311												19.9551	0.83435
	1.52287	1.20825	2.30841	3.31507	4.96431	6.59565	7.01211																	0.29436	1.53053	0.18488	1.51258	0.30354	1.51131	0.53579	1.5132	0.64453	1.51254	0.68823	1.51319												20.2047	0.32907
	1.52043	1.07496	2.07963	2.94503	4.49679	5.95969	6.35891																	0.29574	1.53061	0.18633	1.51266	0.30508	1.51138	0.53719	1.51328	0.64595	1.51262	0.68961	1.51326												20.4543	-0.71384
	1.51799	0.95493	1.87272	2.62407	4.08631	5.38939	5.77998																	0.29711	1.53069	0.18778	1.51274	0.30662	1.51146	0.53859	1.51336	0.64737	1.5127	0.69099	1.51334												20.7195	-0.694
	1.51555	0.85281	1.69964	2.34422	3.71163	4.89336	5.27599																	0.29849	1.53077	0.18922	1.51282	0.30816	1.51154	0.53999	1.51343	0.64878	1.51277	0.69237	1.51342												20.9691	-0.6818
	1.5131	0.7593	1.53916	2.0909	3.39398	4.44242	4.83102																	0.29987	1.53085	0.19067	1.51289	0.30969	1.51162	0.54138	1.51351	0.6502	1.51285	0.69375	1.5135												21.2187	-0.67813
	1.51066	0.6784	1.40189	1.87471	3.11878	4.04121	4.44043																	0.30124	1.53092	0.19212	1.51297	0.31123	1.5117	0.54278	1.51359	0.65162	1.51293	0.69513	1.51357												21.4839	-0.64701
	1.50822	0.60678	1.28385	1.68771	2.87341	3.69107	4.0883																	0.30262	1.531	0.19357	1.51305	0.31277	1.51178	0.54418	1.51367	0.65304	1.51301	0.69651	1.51365												21.7335	-0.61344
	1.50578	0.54577	1.17642	1.52059	2.66253	3.40791	3.79452																	0.304	1.53108	0.19501	1.51313	0.31431	1.51186	0.54558	1.51374	0.65446	1.51308	0.69789	1.51373												21.9987	-0.57163
	1.50334	0.49338	1.08225	1.37868	2.47751	3.15127	3.53125																	0.30537	1.53116	0.19646	1.51321	0.31585	1.51193	0.54698	1.51382	0.65588	1.51316	0.69927	1.51381												22.2483	-0.53989
	1.5009	0.44431	1.00135	1.25069	2.3177	2.92713	3.30711																	0.30675	1.53124	0.19791	1.51328	0.31739	1.51201	0.54838	1.5139	0.65729	1.51324	0.70065	1.51388												22.5135	-0.51883
	1.49846	0.40319	0.93039	1.14194	2.17844	2.72818	3.11082																	0.30813	1.53132	0.19935	1.51336	0.31892	1.51209	0.54978	1.51398	0.65871	1.51332	0.70203	1.51396												22.7631	-0.50174
	1.49602	0.36937	0.87137	1.05175	2.05575	2.56107	2.93641																	0.3095	1.5314	0.2008	1.51344	0.32046	1.51217	0.55117	1.51405	0.66013	1.5134	0.70341	1.51404												23.0283	-0.48496
	1.49357	0.33622	0.81567	0.96886	1.95031	2.40855	2.78986																	0.31088	1.53148	0.20225	1.51352	0.322	1.51225	0.55257	1.51413	0.66155	1.51347	0.70479	1.51412												23.2779	-0.47336
	1.49113	0.31102	0.76991	0.89923	1.85747	2.28454	2.66319																	0.31226	1.53156	0.2037	1.5136	0.32354	1.51233	0.55397	1.51421	0.66297	1.51355	0.70618	1.51419												23.5431	-0.46268
	1.48869	0.28648	0.72946	0.83954	1.77657	2.1718	2.55179																	0.31363	1.53164	0.20514	1.51367	0.32508	1.51241	0.55537	1.51429	0.66438	1.51363	0.70756	1.51427												23.7927	-0.44712
	1.48625	0.2646	0.69365	0.78649	1.70959	2.0783	2.45497																	0.31501	1.53172	0.20659	1.51375	0.32661	1.51248	0.55677	1.51436	0.6658	1.51371	0.70894	1.51435												24.0423	-0.44071
	1.48381	0.24868	0.66447	0.74206	1.64659	1.99209	2.36809																	0.31639	1.5318	0.20804	1.51383	0.32815	1.51256	0.55817	1.51444	0.66722	1.51379	0.71032	1.51443												24.2919	-0.43491
	1.48137	0.23276	0.63529	0.70095	1.59354	1.92113	2.29714																	0.31776	1.53187	0.20948	1.51391	0.32969	1.51264	0.55957	1.51452	0.66864	1.51386	0.7117	1.5145												24.5571	-0.42911
	1.47893	0.22083	0.61275	0.66978	1.54778	1.85814	2.23082																	0.31914	1.53195	0.21093	1.51399	0.33123	1.51272	0.56097	1.5146	0.67006	1.51394	0.71308	1.51458												24.8223	-0.42789
[truncated: 902 more rows]

## Sheet: Fig.4
Fig.4b		0 V		30 V		Fig.4c				Fig.4d	Gate voltage / V	Power density / mW/cm2						Fig.4e
[truncated: 54,025 more rows]

## Sheet: Fig.S1
Fig.S1a				Fig.S1b				Fig.S1c				Fig.S1d
[truncated: 1,374 more rows]

[truncated: 16 more sheets: Fig.S3, Fig.S4, Fig.S5, Fig.S6, Fig.S9, Fig.S10, Fig.S11, Fig.S14, Fig.S15, Fig.S16, Fig.S17, Fig.S19, Fig.S21, Fig.S22, Fig.S24, Fig.S25]
